# Supplementary material for: Multi-omics subgroups associated with glycaemic deterioration in type 2 diabetes: an IMI-RHAPSODY Study
Source: Front Endocrinol (Lausanne). 2024 Mar 6;15:1350796. doi: 10.3389/fendo.2024.1350796 (PMC10951062; doi:10.3389/fendo.2024.1350796)
Supplement: Supplementary file 2 [file Table_1.xlsx]

## Sheet: DCS Lipdomics
Supplemental Table 1. The profile of two dimensions of "multi-omics" from Comdim analysis.
Lipids	Dim.1	Dim.2
Ceramide..d38.1.	-1.96764e-06	2.32728e-06
Ceramide..d40.1.	-1.95188e-06	2.31883e-06
Ceramide..d40.2.	-1.96622e-06	2.32685e-06
Ceramide..d42.1.	-1.9211e-06	2.30592e-06
Ceramide..d42.2.	-1.94703e-06	2.31615e-06
cholesterol	2.15591e-05	-4.15725e-06
Diacylglycerol..16.0_18.1.	-1.84877e-06	2.0263e-06
Diacylglycerol..16.0_18.2.	-1.90059e-06	2.23128e-06
Diacylglycerol..16.1_18.1.	-1.92583e-06	2.2168e-06
Diacylglycerol..18.1_18.1.	-1.83729e-06	1.92664e-06
Diacylglycerol..18.1_18.2.	-1.81519e-06	2.00295e-06
Diacylglycerol..18.1_18.3.	-1.93752e-06	2.27503e-06
Diacylglycerol..18.2_18.2.	-1.93356e-06	2.26754e-06
Phosphatidylcholine..14.0_16.0.	-1.93218e-06	2.3198e-06
Phosphatidylcholine..14.0_18.1.	-1.92897e-06	2.31727e-06
Phosphatidylcholine..14.0_18.2.	-1.90813e-06	2.32487e-06
Phosphatidylcholine..15.0_18.1.	-1.88096e-06	2.23274e-06
Phosphatidylcholine..15.0_18.2.	-1.55484e-06	2.25788e-06
Phosphatidylcholine..16.0_0.0.	-1.70968e-06	2.28408e-06
Phosphatidylcholine..16.0_16.0.	-1.8573e-06	2.30512e-06
Phosphatidylcholine..16.0_16.1.	-1.81787e-06	2.10492e-06
Phosphatidylcholine..16.0_17.1.	-1.91389e-06	2.24548e-06
Phosphatidylcholine..16.0_18.0.	-1.60185e-06	2.24306e-06
Phosphatidylcholine..16.0_18.1.	1.99145e-07	6.99714e-08
Phosphatidylcholine..16.0_18.2.	4.77288e-06	9.63081e-07
Phosphatidylcholine..16.0_18.3.	-1.86111e-06	2.28104e-06
Phosphatidylcholine..16.0_20.1.	-1.95892e-06	2.3251e-06
Phosphatidylcholine..16.0_20.2.	-1.85349e-06	2.28703e-06
Phosphatidylcholine..16.0_20.3.	-1.14441e-06	1.7228e-06
Phosphatidylcholine..16.0_20.4.	-1.24038e-06	3.66294e-07
Phosphatidylcholine..16.0_20.5.	-1.65047e-06	2.26531e-06
Phosphatidylcholine..16.0_22.4.	-1.93117e-06	2.28064e-06
Phosphatidylcholine..16.0_22.5.	-1.78156e-06	2.21887e-06
Phosphatidylcholine..16.0_22.6.	-1.30487e-06	2.07976e-06
Phosphatidylcholine..16.1_0.0.	-1.9665e-06	2.32105e-06
Phosphatidylcholine..16.1_18.0.	-1.94839e-06	2.30437e-06
Phosphatidylcholine..16.1_18.1.	-1.90971e-06	2.26421e-06
Phosphatidylcholine..16.1_18.2.	-1.89559e-06	2.31502e-06
Phosphatidylcholine..17.0_18.1.	-1.92792e-06	2.29567e-06
Phosphatidylcholine..17.0_18.2.	-1.68892e-06	2.28937e-06
Phosphatidylcholine..17.0_20.3.	-1.9227e-06	2.3035e-06
Phosphatidylcholine..17.0_20.4.	-1.92998e-06	2.25518e-06
Phosphatidylcholine..18.0_0.0.	-1.89244e-06	2.33996e-06
Phosphatidylcholine..18.0_18.1.	-1.72015e-06	2.08062e-06
Phosphatidylcholine..18.0_18.2.	1.002e-06	1.72756e-06
Phosphatidylcholine..18.0_18.3.	-1.91772e-06	2.30951e-06
Phosphatidylcholine..18.0_20.3.	-1.60002e-06	2.05217e-06
Phosphatidylcholine..18.0_20.4.	-1.70617e-06	1.52786e-06
Phosphatidylcholine..18.0_20.5.	-1.87901e-06	2.30914e-06
Phosphatidylcholine..18.0_22.5.	-1.89783e-06	2.27438e-06
Phosphatidylcholine..18.0_22.6.	-1.73504e-06	2.19484e-06
Phosphatidylcholine..18.1_0.0.	-1.96021e-06	2.32039e-06
Phosphatidylcholine..18.1_18.1.	-1.81376e-06	2.24435e-06
Phosphatidylcholine..18.1_18.2.	-1.33823e-06	2.27129e-06
Phosphatidylcholine..18.1_20.3.	-1.88888e-06	2.24658e-06
Phosphatidylcholine..18.1_20.4.	-1.92691e-06	2.21746e-06
Phosphatidylcholine..18.2_0.0.	-1.91871e-06	2.37528e-06
Phosphatidylcholine..18.2_18.2.	-1.61019e-06	2.37173e-06
Phosphatidylcholine..18.2_20.3.	-1.92387e-06	2.32284e-06
Phosphatidylcholine..18.2_20.4.	-1.86638e-06	2.30686e-06
Phosphatidylcholine..20.3_0.0.	-1.96772e-06	2.32302e-06
Phosphatidylcholine..20.4_0.0.	-1.99101e-06	2.31612e-06
Phosphatidylcholine..O.16.0_16.0.	-1.96131e-06	2.33013e-06
Phosphatidylcholine..O.16.0_16.1.	-1.96536e-06	2.32703e-06
Phosphatidylcholine..O.16.0_18.1.	-1.95653e-06	2.33234e-06
Phosphatidylcholine..O.16.0_18.2.	-1.93516e-06	2.34245e-06
Phosphatidylcholine..O.16.0_20.3.	-1.96157e-06	2.32754e-06
Phosphatidylcholine..O.16.0_20.4.	-1.9255e-06	2.29858e-06
Phosphatidylcholine..O.16.0_22.5.	-1.95815e-06	2.32426e-06
Phosphatidylcholine..O.16.1_16.0.	-1.95917e-06	2.33768e-06
Phosphatidylcholine..O.16.1_18.0.	-1.97009e-06	2.32943e-06
Phosphatidylcholine..O.16.1_18.1.	-1.96835e-06	2.33115e-06
Phosphatidylcholine..O.16.1_18.2.	-1.91784e-06	2.36051e-06
Phosphatidylcholine..O.16.1_20.3.	-1.96176e-06	2.32945e-06
Phosphatidylcholine..O.16.1_20.4.	-1.92076e-06	2.32678e-06
Phosphatidylcholine..O.16.2_18.0.	-1.97e-06	2.32863e-06
Phosphatidylcholine..O.17.0_17.1.	-1.96883e-06	2.3296e-06
Phosphatidylcholine..O.18.0_14.0.	-1.96976e-06	2.33364e-06
Phosphatidylcholine..O.18.0_16.1.	-1.97019e-06	2.32965e-06
Phosphatidylcholine..O.18.0_20.4.	-1.95173e-06	2.32601e-06
Phosphatidylcholine..O.18.1_16.0.	-1.96163e-06	2.33345e-06
Phosphatidylcholine..O.18.1_18.2.	-1.95132e-06	2.34035e-06
Phosphatidylcholine..O.18.1_20.3.	-1.95844e-06	2.33025e-06
Phosphatidylcholine..O.18.1_20.4.	-1.92386e-06	2.31849e-06
Phosphatidylcholine..O.18.2_16.0.	-1.95945e-06	2.33293e-06
Phosphatidylcholine..O.18.2_18.1.	-1.96751e-06	2.33085e-06
Phosphatidylcholine..O.18.2_18.2.	-1.94492e-06	2.34038e-06
Phosphatidylethanolamine..16.0_0.0.	-1.9654e-06	2.32787e-06
Phosphatidylethanolamine..16.0_18.2.	-1.9345e-06	2.28602e-06
Phosphatidylethanolamine..16.0_20.4.	-1.94504e-06	2.2539e-06
Phosphatidylethanolamine..18.0_0.0.	-1.96329e-06	2.32649e-06
Phosphatidylethanolamine..18.0_18.1.	-1.95863e-06	2.30099e-06
Phosphatidylethanolamine..18.0_18.2.	-1.87081e-06	2.21745e-06
Phosphatidylethanolamine..18.0_20.4.	-1.90048e-06	2.09041e-06
Phosphatidylethanolamine..18.1_0.0.	-1.96835e-06	2.32452e-06
Phosphatidylethanolamine..18.1_18.1.	-1.96591e-06	2.30883e-06
Phosphatidylethanolamine..18.2_0.0.	-1.95751e-06	2.32859e-06
Phosphatidylethanolamine..20.4_0.0.	-1.96899e-06	2.32224e-06
Phosphatidylethanolamine..22.6_0.0.	-1.96637e-06	2.32687e-06
Phosphatidylethanolamine..O.16.1_18.2.	-1.95233e-06	2.33182e-06
Phosphatidylethanolamine..O.16.1_20.4.	-1.92609e-06	2.29414e-06
Phosphatidylethanolamine..O.18.1_18.2.	-1.94048e-06	2.33676e-06
Phosphatidylethanolamine..O.18.1_20.4.	-1.90765e-06	2.29075e-06
Phosphatidylethanolamine..O.18.2_18.1.	-1.96738e-06	2.32959e-06
Phosphatidylethanolamine..O.18.2_18.2.	-1.95259e-06	2.33024e-06
Phosphatidylethanolamine..O.18.2_20.4.	-1.91993e-06	2.30139e-06
Phosphatidylinositol..16.0_18.1.	-1.94637e-06	2.31956e-06
Phosphatidylinositol..16.0_18.2.	-1.93394e-06	2.32465e-06
Phosphatidylinositol..18.0_18.1.	-1.93921e-06	2.31932e-06
Phosphatidylinositol..18.0_18.2.	-1.88464e-06	2.31728e-06
Phosphatidylinositol..18.0_20.3.	-1.93044e-06	2.30732e-06
Phosphatidylinositol..18.0_20.4.	-1.71746e-06	2.13095e-06
Phosphatidylinositol..18.1_18.1.	-1.95997e-06	2.32915e-06
Phosphatidylinositol..18.1_18.2.	-1.95929e-06	2.33057e-06
Sphingomyelin..d32.1.	-1.89078e-06	2.33206e-06
Sphingomyelin..d34.0.	-1.95935e-06	2.3313e-06
Sphingomyelin..d34.1.	-1.26954e-06	2.48715e-06
Sphingomyelin..d34.2.	-1.86851e-06	2.32537e-06
Sphingomyelin..d36.1.	-1.87153e-06	2.31678e-06
Sphingomyelin..d36.2.	-1.92406e-06	2.31967e-06
Sphingomyelin..d38.2.	-1.94773e-06	2.32971e-06
Sphingomyelin..d40.1.	-1.76927e-06	2.34163e-06
Sphingomyelin..d40.2.	-1.84225e-06	2.357e-06
Sphingomyelin..d42.2.	-1.70475e-06	2.40782e-06
Sterol.ester..27.1.14.0.	-1.40573e-06	2.31769e-06
Sterol.ester..27.1.15.0.	-1.83822e-06	2.35097e-06
Sterol.ester..27.1.16.0.	4.08118e-06	2.04521e-06
Sterol.ester..27.1.16.1.	7.32988e-07	1.01222e-06
Sterol.ester..27.1.17.0.	-1.86432e-06	2.34045e-06
Sterol.ester..27.1.17.1.	-1.80433e-06	2.31854e-06
Sterol.ester..27.1.18.0.	-1.63361e-06	2.25139e-06
Sterol.ester..27.1.18.1.	8.45839e-06	1.06307e-07
Sterol.ester..27.1.18.2.	3.93776e-05	1.15241e-05
Sterol.ester..27.1.18.3.	-2.08363e-07	2.10578e-06
Sterol.ester..27.1.20.1.	-1.94605e-06	2.32336e-06
Sterol.ester..27.1.20.2.	-1.91127e-06	2.34077e-06
Sterol.ester..27.1.20.3.	-1.35841e-06	2.25331e-06
Sterol.ester..27.1.20.4.	1.50154e-06	1.36478e-06
Sterol.ester..27.1.20.5.	-5.26341e-07	2.63319e-06
Sterol.ester..27.1.22.6.	-1.45002e-06	2.43006e-06
Sterol.ester..27.1.24.2.	-1.71713e-06	2.38171e-06
Triacylglycerol..46.0.	-1.77518e-06	2.01204e-06
Triacylglycerol..46.1.	-1.61964e-06	1.7512e-06
Triacylglycerol..46.2.	-1.78808e-06	2.056e-06
Triacylglycerol..48.0.	-1.62434e-06	1.62284e-06
Triacylglycerol..48.1.	-7.50092e-07	-3.97917e-08
Triacylglycerol..48.2.	-1.06363e-06	7.31374e-07
Triacylglycerol..48.3.	-1.66558e-06	1.87169e-06
Triacylglycerol..49.1.	-1.80491e-06	2.05925e-06
Triacylglycerol..49.2.	-1.84184e-06	2.12548e-06
Triacylglycerol..50.1.	7.86372e-07	-4.09564e-06
Triacylglycerol..50.2.	1.43497e-06	-5.58341e-06
Triacylglycerol..50.3.	-3.22514e-07	-8.20787e-07
Triacylglycerol..50.4.	-1.51429e-06	1.57916e-06
Triacylglycerol..50.5.	-1.8675e-06	2.1766e-06
Triacylglycerol..51.1.	-1.85368e-06	2.09712e-06
Triacylglycerol..51.2.	-1.718e-06	1.776e-06
Triacylglycerol..51.3.	-1.79814e-06	2.03822e-06
Triacylglycerol..51.4.	-1.91229e-06	2.2446e-06
Triacylglycerol..52.2.	4.45938e-06	-1.73123e-05
Triacylglycerol..52.3.	4.9024e-06	-1.30923e-05
Triacylglycerol..52.4.	1.11653e-06	-3.46371e-06
Triacylglycerol..52.5.	-1.22367e-06	9.74245e-07
Triacylglycerol..52.6.	-1.79801e-06	2.06937e-06
Triacylglycerol..53.2.	-1.84786e-06	2.01793e-06
Triacylglycerol..53.3.	-1.82571e-06	2.00813e-06
Triacylglycerol..53.4.	-1.8861e-06	2.17065e-06
Triacylglycerol..54.3.	-6.36643e-07	-2.0146e-06
Triacylglycerol..54.4.	-5.01105e-07	-1.63868e-06
Triacylglycerol..54.5.	-8.60325e-07	-4.82974e-07
Triacylglycerol..54.6.	-1.27919e-06	9.01254e-07
Triacylglycerol..54.7.	-1.72694e-06	1.90515e-06
Triacylglycerol..56.3.	-1.90824e-06	2.16746e-06
Triacylglycerol..56.4.	-1.90899e-06	2.13747e-06
Triacylglycerol..56.5.	-1.83527e-06	1.71346e-06
Triacylglycerol..56.6.	-1.63482e-06	1.33371e-06
Triacylglycerol..56.7.	-1.50072e-06	1.30846e-06
Triacylglycerol..56.8.	-1.73734e-06	1.91873e-06
Triacylglycerol..58.7.	-1.91841e-06	2.17418e-06
Triacylglycerol..58.8.	-1.90806e-06	2.16337e-06
Dim.1=Commen dimension 1. Dim.2= Common dimension 2.

## Sheet: DCS Proteomics
Proteins	Dim.1	Dim.2
.Pyruvate.dehydrogenase..acetyl.transferring...kinase.isozyme.1..mitochondrial	-2.15958e-08	-1.76823e-08
1.phosphatidylinositol.4.5.bisphosphate.phosphodiesterase.gamma.1	9.46853e-09	-6.60451e-10
14.3.3.protein.beta.alpha	-2.65126e-08	4.6267e-08
14.3.3.protein.epsilon	-2.92372e-08	2.62601e-08
14.3.3.protein.family	-8.10255e-09	8.94865e-09
14.3.3.protein.sigma	-7.67338e-09	-3.74741e-09
14.3.3.protein.theta	3.10159e-08	-3.71282e-11
14.3.3.protein.zeta.delta	2.33107e-08	3.5785e-07
15.hydroxyprostaglandin.dehydrogenase..NAD....	1.17502e-07	2.34378e-08
2..5..oligoadenylate.synthase.1	-5.34906e-09	-6.7686e-09
26S.proteasome.non.ATPase.regulatory.subunit.7	2.48086e-08	7.90977e-09
3.hydroxy.3.methylglutaryl.coenzyme.A.reductase	-1.59606e-08	1.26118e-08
3.hydroxyacyl.CoA.dehydrogenase.type.2	1.58821e-08	-3.93802e-08
3.hydroxyisobutyrate.dehydrogenase..mitochondrial	3.19879e-08	3.5678e-08
3.phosphoinositide.dependent.protein.kinase.1	-3.74778e-09	2.30631e-08
40S.ribosomal.protein.S3	-1.68849e-08	6.48477e-09
40S.ribosomal.protein.S3a	7.17578e-09	1.69241e-07
40S.ribosomal.protein.S7	4.82557e-11	4.62054e-09
40S.ribosomal.protein.SA	1.3468e-08	1.1457e-08
6.phosphogluconate.dehydrogenase..decarboxylating	-1.69249e-08	1.62033e-08
60.kDa.heat.shock.protein..mitochondrial	-1.04451e-08	-4.99204e-09
72.kDa.type.IV.collagenase	-5.73524e-08	1.08197e-07
A.disintegrin.and.metalloproteinase.with.thrombospondin.motifs.1	-1.1656e-08	1.64672e-08
A.disintegrin.and.metalloproteinase.with.thrombospondin.motifs.13	-4.45596e-08	-7.72275e-09
A.disintegrin.and.metalloproteinase.with.thrombospondin.motifs.15	-5.72756e-08	8.39887e-09
A.disintegrin.and.metalloproteinase.with.thrombospondin.motifs.4	-9.9801e-09	1.32382e-08
A.disintegrin.and.metalloproteinase.with.thrombospondin.motifs.5	-2.85275e-09	1.75331e-08
Abelson.tyrosine.protein.kinase.2	2.9477e-08	-1.94606e-08
Acidic.leucine.rich.nuclear.phosphoprotein.32.family.member.B	-7.94795e-09	1.26638e-08
Activated.Protein.C	9.01338e-09	-3.12281e-09
Activin.receptor.type.1B	-1.10879e-08	1.04767e-08
Adapter.molecule.crk	2.57445e-09	1.76492e-08
Adenylate.kinase.isoenzyme.1	2.97776e-08	1.01777e-07
Adenylosuccinate.lyase	-3.33893e-08	9.97374e-08
Adhesion.G.protein.coupled.receptor.G5	-5.06237e-08	9.81927e-08
Adiponectin	4.69862e-08	1.25995e-07
ADP.ribosyl.cyclase.cyclic.ADP.ribose.hydrolase.1	-1.19434e-08	1.82337e-08
ADP.ribosyl.cyclase.cyclic.ADP.ribose.hydrolase.2	4.26738e-08	6.27057e-08
Adrenomedullin	-9.08667e-09	1.82058e-08
Advanced.glycosylation.end.product.specific.receptor..soluble	-3.79598e-09	1.44375e-08
Afamin	2.41893e-07	-5.04101e-07
Aggrecan.core.protein	-9.99943e-09	6.52721e-09
Agouti.related.protein	-7.29324e-09	6.86166e-08
AH.receptor.interacting.protein	6.15456e-09	-8.2531e-09
Alanine.aminotransferase.1	-3.87667e-08	-1.83963e-08
Alcohol.dehydrogenase..NADP....	-6.59522e-08	-5.48345e-08
Allograft.inflammatory.factor.1	2.88959e-08	-1.70429e-08
Alpha..1.3..fucosyltransferase.5	-1.28307e-07	-6.52231e-08
Alpha.1.antichymotrypsin.complex	-6.9519e-08	-1.55641e-08
Alpha.2.antiplasmin	-8.57614e-10	3.64399e-10
Alpha.2.HS.glycoprotein	-2.44686e-09	4.20093e-09
Alpha.2.macroglobulin	2.31767e-08	3.20093e-07
alpha.2.macroglobulin.receptor.associated.protein	-1.05176e-09	-5.25632e-09
Alpha.enolase	-6.25065e-08	-7.76217e-08
alpha.Fetoprotein	-3.1611e-08	1.98529e-09
Alpha.L.iduronidase	-4.02572e-08	5.39116e-09
Alpha.soluble.NSF.attachment.protein	-4.14083e-09	2.15794e-08
Aminoacylase.1	-2.91818e-07	-5.92207e-07
AMP.Kinase..alpha1beta1gamma1.	-8.5831e-09	1.41919e-08
AMP.Kinase..alpha2beta2gamma1.	-1.33372e-08	6.65328e-08
Amphiregulin	-3.54203e-09	2.36416e-08
Amyloid.beta.A4.protein	6.97834e-09	5.21763e-09
Angiogenin	-1.80943e-08	-2.68976e-08
Angiopoietin.1	2.39416e-08	7.01476e-09
Angiopoietin.1.receptor..soluble	1.12509e-09	1.7059e-08
Angiopoietin.2	-1.2454e-08	9.67441e-09
Angiopoietin.4	-1.89939e-08	1.62978e-08
Angiopoietin.related.protein.3	1.4106e-08	3.09802e-08
Angiostatin	9.67379e-08	-2.01647e-07
Angiotensinogen	1.65374e-07	-8.34929e-08
Ankyrin.2	5.77756e-09	6.72575e-08
Annexin.A1	-1.21916e-08	1.1389e-08
Annexin.A2	-4.73673e-08	2.06797e-08
Annexin.A5	-4.48651e-08	6.09822e-08
Anterior.gradient.protein.2.homolog	1.86152e-09	1.12741e-09
Antileukoproteinase	2.26104e-08	-3.72572e-07
Antithrombin.III	-9.80913e-07	3.16306e-07
Apolipoprotein.A.I	3.70421e-07	-4.5854e-07
Apolipoprotein.B	6.50099e-07	2.91266e-07
Apolipoprotein.D	1.3419e-07	-8.99446e-08
Apolipoprotein.L1	7.96283e-07	-3.24839e-07
Apolipoprotein.M	1.50212e-07	3.58365e-07
Apoptosis.regulator.Bcl.2	-7.08594e-09	1.51257e-10
Appetite.regulating.hormone	6.24971e-09	6.07593e-08
Arginase.1	1.86346e-07	1.03432e-07
Aromatic.L.amino.acid.decarboxylase	-1.44521e-08	2.26322e-08
Artemin	1.16886e-07	-3.2053e-08
Arylsulfatase.A	1.8411e-09	7.57229e-09
Arylsulfatase.B	3.44956e-08	7.99401e-09
Asialoglycoprotein.receptor.1	-6.96951e-09	-2.83542e-09
Aspartate.aminotransferase..cytoplasmic	1.74851e-08	3.46717e-08
AT.rich.interactive.domain.containing.protein.3A	-8.65185e-09	4.79348e-09
ATP.synthase.subunit.beta..mitochondrial	1.25342e-07	2.81919e-08
ATP.synthase.subunit.O..mitochondrial	-3.99173e-08	2.02324e-08
ATP.dependent.RNA.helicase.DDX19B	8.62605e-10	4.14001e-09
Atrial.natriuretic.factor	-6.94807e-09	2.02424e-08
Aurora.kinase.A	-7.07007e-08	4.02678e-08
Aurora.kinase.B	6.73345e-09	2.62285e-09
Azurocidin	-8.00253e-09	3.7283e-09
B.cell.receptor.CD22	4.09493e-09	7.03193e-09
Bactericidal.permeability.increasing.protein	-2.79584e-07	-1.7619e-07
Baculoviral.IAP.repeat.containing.protein.3	-1.02322e-08	1.79922e-08
Baculoviral.IAP.repeat.containing.protein.5	-2.57506e-08	2.12133e-08
Baculoviral.IAP.repeat.containing.protein.7.Isoform.beta	-1.09847e-08	1.30625e-08
Basal.Cell.Adhesion.Molecule	-1.70792e-08	1.70491e-08
Basigin	-2.76065e-09	5.53222e-09
Bcl.2.like.protein.1	-4.55668e-09	8.73648e-09
Bcl.2.like.protein.2	-7.38271e-09	1.21597e-08
Bcl.2.related.protein.A1	5.25627e-08	2.31787e-08
Bcl2.associated.agonist.of.cell.death	-1.46601e-08	-1.59421e-09
Beta.2.microglobulin	-4.28174e-08	-8.89516e-09
beta.adrenergic.receptor.kinase.1	-3.88885e-10	1.9539e-08
Beta.Ala.His.dipeptidase	1.52261e-07	-1.07062e-07
Beta.endorphin	-7.97013e-09	2.29096e-08
beta.nerve.growth.factor	-3.96725e-08	-7.29127e-08
Betacellulin	-4.06516e-09	1.81069e-08
BH3.interacting.domain.death.agonist	-2.14172e-08	2.95304e-08
Biglycan	-2.53679e-08	-2.91977e-08
BMP.binding.endothelial.regulator.protein	-2.07874e-08	2.88041e-08
Bone.morphogenetic.protein.10	-6.92251e-09	1.22017e-08
Bone.morphogenetic.protein.6	-1.30825e-08	1.38984e-08
Bone.morphogenetic.protein.7	1.06333e-09	8.55677e-09
Bone.morphogenetic.protein.receptor.type.1A	4.65586e-09	1.13831e-08
Bone.morphogenetic.protein.receptor.type.2	-2.08097e-08	1.62155e-08
Brain.natriuretic.peptide.32	-1.29213e-08	1.6799e-08
Brain.derived.neurotrophic.factor	8.76444e-09	3.679e-08
Brain.specific.serine.protease.4	-5.18226e-08	-9.38848e-09
Breast.cancer.anti.estrogen.resistance.protein.3	1.17541e-08	-1.05141e-08
Brevican.core.protein	-3.22228e-10	3.2439e-08
Brother.of.CDO	-2.23653e-08	4.07975e-08
C.C.motif.chemokine.1	7.66214e-09	-4.57141e-09
C.C.motif.chemokine.13	-1.0551e-08	-1.11529e-09
C.C.motif.chemokine.14	1.37233e-08	-1.72196e-07
C.C.motif.chemokine.15	-6.57071e-08	-7.91307e-08
C.C.motif.chemokine.16	2.06389e-07	-1.03978e-06
C.C.motif.chemokine.17	8.03065e-10	6.55715e-09
C.C.motif.chemokine.18	1.34985e-07	1.45974e-09
C.C.motif.chemokine.19	-1.70428e-08	2.89683e-08
C.C.motif.chemokine.2	5.17897e-09	2.00307e-08
C.C.motif.chemokine.20	-9.25463e-09	4.16096e-09
C.C.motif.chemokine.21	-1.57282e-07	-8.14055e-08
C.C.motif.chemokine.22	-1.87667e-08	-2.16185e-08
C.C.motif.chemokine.23	-2.13767e-08	1.86428e-09
C.C.motif.chemokine.24	-4.10246e-09	2.47434e-08
C.C.motif.chemokine.25	2.61961e-08	-1.36595e-07
C.C.motif.chemokine.26	-6.85584e-08	2.02305e-08
C.C.motif.chemokine.27	2.21548e-10	1.30749e-08
C.C.motif.chemokine.28	7.13288e-08	2.29979e-08
C.C.motif.chemokine.3	1.10311e-08	9.04788e-09
C.C.motif.chemokine.3.like.1	2.23108e-08	1.40191e-08
C.C.motif.chemokine.4.like	-4.95217e-10	-1.39434e-08
C.C.motif.chemokine.5	4.04626e-07	-5.48571e-07
C.C.motif.chemokine.7	1.84115e-08	1.54902e-09
C.C.motif.chemokine.8	-9.50358e-09	1.14746e-08
C.reactive.protein	7.88062e-07	-8.93516e-07
C.type.lectin.domain.family.1.member.B	1.24225e-08	1.92683e-08
C.type.lectin.domain.family.4.member.K	-8.69477e-09	1.29681e-08
C.type.lectin.domain.family.4.member.M	1.18026e-07	-3.60493e-08
C.type.lectin.domain.family.7.member.A	-9.75793e-09	1.07639e-08
C.type.mannose.receptor.2	-2.61435e-08	2.17851e-08
C.X.C.motif.chemokine.10	-2.76218e-08	-7.40016e-08
C.X.C.motif.chemokine.11	-2.59082e-07	-4.64669e-08
C.X.C.motif.chemokine.13	-3.99692e-09	-4.91729e-09
C.X.C.motif.chemokine.16	3.1012e-09	-7.83003e-08
C.X.C.motif.chemokine.5	-3.69826e-09	7.02894e-10
C.X.C.motif.chemokine.6	9.92462e-08	3.07119e-08
C.X.C.motif.chemokine.9	-3.75322e-08	1.02535e-08
C3a.anaphylatoxin.des.Arginine	-6.05938e-07	6.19788e-07
C5a.anaphylatoxin	6.28546e-08	-7.28598e-07
Cadherin.1	-1.5997e-07	-7.07342e-07
Cadherin.12	-2.34056e-08	1.9703e-08
Cadherin.15	1.53628e-07	-9.58873e-08
Cadherin.2	-1.02652e-08	-1.47935e-08
Cadherin.3	2.95896e-07	-4.1926e-07
Cadherin.5	4.06818e-10	1.16479e-07
Cadherin.6	-4.86167e-09	2.03365e-09
Calcineurin	-8.52065e-09	1.81089e-08
Calcineurin.subunit.B.type.1	3.32153e-07	-1.58809e-07
Calcium.dependent.phospholipase.A2	-1.08229e-08	6.46943e-09
Calcium.calmodulin.dependent.3..5..cyclic.nucleotide.phosphodiesterase.1A	1.36622e-08	6.57357e-08
Calcium.calmodulin.dependent.protein.kinase.kinase.1	-7.68534e-09	8.856e-09
Calcium.calmodulin.dependent.protein.kinase.type.1	3.797e-08	-1.65647e-08
Calcium.calmodulin.dependent.protein.kinase.type.1D	4.18853e-08	1.28488e-09
Calcium.calmodulin.dependent.protein.kinase.type.II.subunit.alpha	-7.66741e-09	1.38811e-08
Calcium.calmodulin.dependent.protein.kinase.type.II.subunit.beta	3.63475e-09	-4.35735e-09
Calcium.calmodulin.dependent.protein.kinase.type.II.subunit.delta	1.14854e-08	1.75978e-08
Calpain.I	1.74501e-08	4.25328e-08
Calpastatin	3.01102e-08	1.06607e-07
Calreticulin	3.59847e-10	5.88972e-09
cAMP.dependent.protein.kinase.catalytic.subunit.alpha	9.96625e-09	5.04758e-08
cAMP.regulated.phosphoprotein.19	-1.17047e-08	2.1117e-08
cAMP.specific.3..5..cyclic.phosphodiesterase.4D	-1.43589e-09	8.42601e-09
Carbohydrate.sulfotransferase.15	-3.33579e-08	2.98624e-09
Carbohydrate.sulfotransferase.2	4.12777e-09	-7.09593e-09
Carbohydrate.sulfotransferase.6	-6.2406e-09	1.38857e-08
Carbonic.anhydrase.1	3.87111e-08	8.67856e-08
Carbonic.anhydrase.13	3.21494e-08	8.60321e-08
Carbonic.anhydrase.2	-1.20886e-08	1.55567e-08
Carbonic.anhydrase.3	-2.25484e-08	1.09974e-08
Carbonic.anhydrase.4	8.01185e-09	9.67672e-09
Carbonic.anhydrase.6	8.40257e-08	1.63015e-07
Carbonic.anhydrase.7	3.27691e-09	-6.41734e-09
Carbonic.anhydrase.related.protein.10	7.09618e-09	2.70521e-09
Carboxypeptidase.B2	1.54926e-07	-2.84125e-08
Carboxypeptidase.E	3.64507e-09	2.64921e-09
Cardiotrophin.1	-4.12887e-09	1.86669e-08
Casein.kinase.II.2.alpha..2.beta.heterotetramer	3.17839e-09	1.80801e-08
Casein.kinase.II.subunit.alpha	-1.44653e-08	1.51663e-08
Caspase.10	-3.59376e-10	6.18547e-09
Caspase.2	-2.90698e-08	1.19439e-08
Caspase.3	6.44596e-08	7.00074e-08
Catalase	2.9357e-08	-1.21343e-07
Cathepsin.B	2.83007e-09	-6.23633e-09
Cathepsin.D	-2.6467e-08	3.32195e-08
Cathepsin.F	-2.98122e-08	-5.77459e-09
Cathepsin.G	-1.48102e-08	7.62561e-09
Cathepsin.H	-3.29553e-08	-2.37205e-08
Cathepsin.L2	-2.69596e-08	1.71477e-08
Cathepsin.S	-1.72362e-08	4.44781e-09
Cathepsin.Z	-6.147e-08	-6.31407e-08
Cation.independent.mannose.6.phosphate.receptor	1.43963e-07	-4.43676e-07
CCAAT.enhancer.binding.protein.beta	-6.71965e-09	4.63715e-09
CD109.antigen	-5.39565e-09	6.67706e-08
CD166.antigen	1.40156e-08	1.94742e-08
CD177.antigen	3.34722e-10	4.31656e-09
CD209.antigen	4.05302e-08	9.22743e-08
CD226.antigen	9.15728e-08	-5.41067e-08
CD40.ligand	-1.84094e-08	4.86726e-08
CD48.antigen	-1.67744e-08	6.25176e-09
CD5.antigen.like	5.46679e-09	-9.7971e-09
CD59.glycoprotein	-1.60444e-08	5.94816e-09
CD63.antigen	2.00914e-08	4.96694e-09
CD70.antigen	-8.64845e-09	6.81903e-10
CD83.antigen	-1.16676e-08	1.21907e-08
CD97.antigen	1.90269e-08	5.53252e-09
Cell.adhesion.molecule.1	-7.29958e-09	1.09182e-09
Cell.adhesion.molecule.3	1.12188e-08	-1.89436e-09
Cell.adhesion.molecule.related.down.regulated.by.oncogenes	1.66073e-08	2.9969e-08
Cell.surface.glycoprotein.CD200.receptor.1	-1.03255e-09	1.74e-08
Cellular.tumor.antigen.p53	-5.28262e-08	1.26458e-08
Cerebral.dopamine.neurotrophic.factor	-7.46941e-09	1.32067e-08
cGMP.dependent.3..5..cyclic.phosphodiesterase	5.01338e-08	-4.99991e-08
cGMP.inhibited.3..5..cyclic.phosphodiesterase.A	-3.35548e-09	8.41126e-09
cGMP.specific.3..5..cyclic.phosphodiesterase	6.7162e-09	-3.88571e-08
Chitinase.3.like.protein.1	-8.27044e-07	-9.10501e-07
Chitotriosidase.1	-3.09983e-08	6.47343e-09
Chloride.intracellular.channel.protein.1	2.36232e-08	7.44819e-09
Choline.ethanolamine.kinase	6.77839e-07	-7.32901e-07
Chordin.like.protein.1	-3.79191e-09	5.97166e-08
Chorionic.somatomammotropin.hormone	8.70758e-08	3.92886e-08
Chromobox.protein.homolog.5	-6.23657e-10	1.36524e-08
Chromogranin.A	-7.84026e-08	-8.4233e-08
Chymase	-6.56974e-09	9.24579e-09
Ciliary.neurotrophic.factor	-1.15342e-08	1.13076e-08
Ciliary.neurotrophic.factor.receptor.subunit.alpha	3.64599e-08	5.94819e-08
Ck.beta.8.1	-3.72057e-07	-9.48176e-08
CMRF35.like.molecule.6	-2.67669e-08	-1.6664e-08
Coactosin.like.protein	1.33798e-08	2.30352e-08
Coagulation.factor.IX	8.33229e-08	-9.58708e-08
Coagulation.factor.IXab	5.40981e-08	-7.22238e-08
Coagulation.Factor.V	-5.90376e-09	8.62524e-09
Coagulation.factor.VII	4.36509e-09	4.91158e-09
Coagulation.Factor.X	1.11784e-07	-3.37521e-08
Coagulation.factor.Xa	8.78714e-08	-2.82426e-08
Coagulation.Factor.XI	2.52052e-08	5.29291e-09
Cofilin.1	2.22464e-08	-2.56858e-09
Coiled.coil.domain.containing.protein.80	-1.04958e-08	9.64476e-09
Collagen.alpha.1.XXIII..chain	-6.04715e-09	1.38332e-08
Collagenase.3	1.69503e-08	3.32011e-08
Collectin.11	-2.05641e-07	-1.71079e-07
Collectin.12	4.4521e-08	6.38637e-08
COMM.domain.containing.protein.7	-7.33567e-09	3.17891e-08
Complement.C1q.subcomponent	1.27182e-07	8.14233e-08
Complement.C1r.subcomponent	-9.18774e-09	1.43844e-08
Complement.C2	-1.41224e-08	-8.49682e-09
Complement.C4	1.84065e-07	-3.98477e-07
Complement.C5	2.64917e-08	-1.44015e-08
Complement.component.1.Q.subcomponent.binding.protein..mitochondrial	1.05918e-07	1.83051e-08
Complement.component.C1q.receptor	-5.99093e-08	8.24544e-08
Complement.component.C6	4.57684e-07	-4.14775e-08
Complement.component.C7	-2.29756e-08	1.22215e-09
Complement.component.C8	4.12167e-08	-2.26019e-08
Complement.component.C9	-3.06289e-07	1.61978e-06
Complement.decay.accelerating.factor	5.41582e-08	6.81064e-08
Complement.factor.B	-3.09662e-08	-1.40333e-07
Complement.factor.D	-6.40128e-09	5.75073e-09
Complement.factor.H	2.07852e-07	-6.22031e-07
Complement.factor.I	1.70989e-07	-3.46166e-07
Connective.tissue.growth.factor	-5.34456e-08	1.31584e-09
Connective.tissue.activating.peptide.III	2.07134e-07	4.48083e-08
Contactin.1	6.53291e-08	6.42842e-07
Contactin.2	-5.46663e-09	1.60989e-08
Contactin.4	-8.32941e-09	3.7945e-08
Contactin.5	-6.07985e-09	1.80548e-08
Copine.1	-9.87154e-09	1.64458e-08
Corticosteroid.binding.globulin	8.50558e-09	4.77183e-09
Corticotropin	-3.21433e-08	1.60361e-08
Creatine.kinase.B.type	3.2769e-09	6.59867e-08
Creatine.kinase.M.type	-5.95342e-09	1.13585e-08
Creatine.kinase.M.type.Creatine.kinase.B.type.heterodimer	-2.10738e-08	4.38924e-09
Cryptic.protein	2.53169e-09	1.12708e-08
Cyclin.dependent.kinase.1.G2.mitotic.specific.cyclin.B1.complex	-6.90775e-09	1.09471e-08
Cyclin.dependent.kinase.2.Cyclin.A2.complex	-1.10573e-08	1.1077e-08
Cyclin.dependent.kinase.5.Cyclin.dependent.kinase.5.activator.1.complex	1.45365e-08	3.15557e-09
Cyclin.dependent.kinase.8.Cyclin.C.complex	5.2297e-09	7.77705e-09
Cyclin.dependent.kinase.inhibitor.1B	-3.20088e-07	1.11857e-07
Cystatin.C	-2.43694e-08	-2.73653e-09
Cystatin.D	9.79774e-08	1.13996e-07
Cystatin.F	-2.93747e-08	5.4038e-10
Cystatin.M	-1.29884e-07	-1.44437e-08
Cystatin.S	-1.34949e-08	1.37047e-08
Cystatin.SA	-7.67267e-09	1.67963e-07
Cystatin.SN	-1.72791e-08	3.53963e-08
Cysteine.and.glycine.rich.protein.3	-7.60173e-09	6.92509e-09
Cysteine.rich.secretory.protein.3	-1.43355e-08	8.91516e-09
Cysteine.rich.with.EGF.like.domain.protein.1	-1.32764e-08	-7.57429e-08
Cytochrome.c	6.85989e-09	3.22919e-08
Cytochrome.P450.3A4	6.80201e-08	9.33684e-10
Cytokine.receptor.common.subunit.gamma	-7.52737e-09	2.23318e-08
Cytokine.receptor.like.factor.1.Cardiotrophin.like.cytokine.factor.1.Complex	-1.2934e-08	2.46495e-09
Cytokine.receptor.like.factor.2	1.8531e-07	-4.99636e-08
Cytoplasmic.protein.NCK1	1.34622e-08	2.65377e-08
Cytoplasmic.tyrosine.protein.kinase.BMX	-1.19449e-08	-9.13204e-10
Cytoskeleton.associated.protein.2	3.65138e-08	-1.41861e-07
Cytotoxic.and.regulatory.T.cell.molecule	-4.71514e-08	-4.56855e-08
Cytotoxic.T.lymphocyte.protein.4	-1.61231e-08	1.51088e-08
D.dimer	-1.01547e-08	1.96616e-08
dCTP.pyrophosphatase.1	-1.26731e-08	1.32523e-08
Death.associated.protein.kinase.2	1.87747e-08	-1.12816e-08
Decorin	-2.27328e-08	-3.05749e-08
Delta.like.protein.1	3.11616e-08	2.09989e-09
Delta.like.protein.4	-1.09544e-08	1.12637e-08
Desert.hedgehog.protein.N.product	-1.18141e-08	1.31308e-08
Desmocollin.2	-3.84677e-08	1.72638e-09
Desmocollin.3	-1.70798e-08	1.55666e-08
Desmoglein.1	1.09352e-08	7.27833e-09
Diablo.homolog..mitochondrial	3.27449e-08	1.64743e-08
Dickkopf.like.protein.1	2.77286e-07	-1.61195e-07
Dickkopf.related.protein.1	-3.68266e-09	-5.80742e-09
Dickkopf.related.protein.3	-3.52604e-08	6.55598e-08
Dickkopf.related.protein.4	-1.10457e-08	1.58007e-08
Dipeptidyl.peptidase.1	-2.58135e-08	2.93992e-08
Dipeptidyl.peptidase.2	3.71827e-08	-3.708e-08
Discoidin.domain.containing.receptor.2	2.41868e-09	1.1979e-08
Disintegrin.and.metalloproteinase.domain.containing.protein.12	-3.73297e-09	-1.31997e-08
Disintegrin.and.metalloproteinase.domain.containing.protein.9	-1.40631e-07	-7.53482e-10
DNA.repair.protein.RAD51.homolog.1	1.23299e-08	-6.75908e-09
DNA.topoisomerase.1	-4.27795e-08	-1.47399e-09
DnaJ.homolog.subfamily.B.member.1	-9.68175e-09	1.62387e-08
Down.syndrome.cell.adhesion.molecule	-2.33502e-08	2.34198e-08
Drebrin.like.protein	1.82943e-08	2.58165e-08
Dual.3..5..cyclic.AMP.and..GMP.phosphodiesterase.11A	2.22774e-08	-4.74367e-09
Dual.specificity.mitogen.activated.protein.kinase.kinase.1	-1.55363e-08	1.13859e-08
Dual.specificity.mitogen.activated.protein.kinase.kinase.2	2.52803e-08	2.60094e-09
Dual.specificity.mitogen.activated.protein.kinase.kinase.3	-1.22186e-08	1.17853e-08
Dual.specificity.mitogen.activated.protein.kinase.kinase.4	1.90098e-07	3.22884e-07
Dual.specificity.protein.phosphatase.3	-2.30371e-09	2.05347e-08
Dual.specificity.tyrosine.phosphorylation.regulated.kinase.3	3.31596e-08	-2.42131e-08
Dynactin.subunit.2	2.74105e-08	-2.16656e-09
Dynein.light.chain.1..cytoplasmic	5.126e-08	1.18764e-07
Dynein.light.chain.roadblock.type.1	1.73774e-08	2.64422e-08
E.selectin	-4.05701e-07	-1.23016e-06
E3.ubiquitin.protein.ligase.Mdm2	-1.75276e-08	1.37059e-08
E3.ubiquitin.protein.ligase.RNF43	6.39836e-09	2.58769e-09
E3.ubiquitin.protein.ligase.ZNRF3	6.37504e-08	-1.8095e-07
Ectodysplasin.A..secreted.form	-5.87667e-09	3.07879e-08
Ectonucleoside.triphosphate.diphosphohydrolase.1	1.06042e-08	-5.66666e-09
Ectonucleoside.triphosphate.diphosphohydrolase.3	1.12394e-08	8.30356e-09
Ectonucleoside.triphosphate.diphosphohydrolase.5	2.59052e-08	3.59015e-09
Ectonucleotide.pyrophosphatase.phosphodiesterase.family.member.7	4.74456e-08	-5.05191e-07
Elafin	-3.2724e-07	-2.98928e-07
Elongation.factor.1.beta	-1.76206e-08	9.89211e-09
Endoglin	-9.19158e-09	8.69649e-09
Endoplasmic.reticulum.resident.protein.29	-3.20114e-08	-1.40392e-07
Endostatin	-4.77909e-07	-3.93326e-07
Endothelial.cell.selective.adhesion.molecule	6.17095e-09	-8.33537e-09
Endothelial.cell.specific.molecule.1	-1.75284e-08	1.9754e-08
Endothelial.monocyte.activating.polypeptide.2	1.74921e-08	-8.46287e-08
Endothelin.converting.enzyme.1	-2.57891e-08	-2.62577e-08
Enteropeptidase	-3.52552e-09	1.15361e-08
Eotaxin	-2.06138e-08	2.82076e-08
Ephrin.type.A.receptor.10	-1.96545e-08	2.02195e-08
Ephrin.type.A.receptor.2	-2.14684e-09	5.14364e-08
Ephrin.type.A.receptor.5	-2.3472e-08	2.61757e-09
Ephrin.type.B.receptor.2	-1.64192e-08	1.22097e-08
Ephrin.type.B.receptor.4	1.54173e-07	-8.77419e-08
Ephrin.type.B.receptor.6	-5.74693e-09	9.93042e-09
Ephrin.A2	-1.16297e-08	8.79765e-09
Ephrin.A3	-1.63119e-08	4.67739e-09
Ephrin.A4	-2.13605e-08	-3.74679e-09
Ephrin.A5	-2.95346e-08	1.24398e-08
Ephrin.B1	6.9094e-09	2.6828e-08
Ephrin.B2	-1.48121e-07	4.43158e-08
Ephrin.B3	-7.87303e-09	1.18509e-08
Epidermal.growth.factor	8.1321e-09	2.89186e-08
Epidermal.growth.factor.receptor	2.06619e-07	1.04536e-07
Epidermal.growth.factor.receptor.substrate.15.like.1	1.31785e-08	-2.32548e-08
Epidermal.growth.factor.receptor.variant.III	-6.66338e-08	4.31977e-08
Epiregulin	-3.80577e-08	7.28831e-09
Epithelial.discoidin.domain.containing.receptor.1	-9.63725e-09	1.2045e-08
Erythropoietin	-2.93501e-08	-1.72468e-08
Erythropoietin.receptor	-4.0735e-09	2.11363e-09
Estradiol.17.beta.dehydrogenase.1	-4.0905e-09	6.33152e-09
Estrogen.receptor	-1.04845e-08	1.0591e-08
Eukaryotic.initiation.factor.4A.III	-6.84666e-09	1.38864e-08
Eukaryotic.translation.initiation.factor.4.gamma.2	3.89701e-08	1.25327e-08
Eukaryotic.translation.initiation.factor.4E.binding.protein.2	3.75346e-09	4.60169e-09
Eukaryotic.translation.initiation.factor.4H	-4.52111e-09	2.76482e-08
Eukaryotic.translation.initiation.factor.5	7.27295e-09	3.18289e-08
Eukaryotic.translation.initiation.factor.5A.1	-6.64398e-09	1.50803e-08
Extracellular.matrix.protein.1	-3.36392e-07	5.11158e-08
Extracellular.superoxide.dismutase..Cu.Zn.	8.0741e-09	2.89385e-08
FACT.complex.subunit.SSRP1	-9.17974e-09	-4.02793e-09
Fatty.acid.binding.protein..epidermal	-7.48584e-09	1.02846e-08
Fatty.acid.binding.protein..heart	3.06999e-07	-7.9324e-07
Fatty.acid.binding.protein..liver	-3.95806e-07	-2.47162e-07
Fc.receptor.like.protein.3	-8.38232e-09	1.11584e-08
Ferritin	1.53444e-07	-1.65081e-06
Fetuin.B	8.19247e-08	-1.02361e-08
Fibrinogen	-2.30379e-07	5.25862e-07
Fibrinogen.gamma.chain	-1.46711e-07	-3.75547e-08
Fibroblast.growth.factor.1	-1.42036e-08	1.10402e-08
Fibroblast.growth.factor.10	4.40894e-09	6.81038e-09
Fibroblast.growth.factor.12	-9.76564e-09	1.33298e-08
Fibroblast.growth.factor.16	2.77081e-08	9.38175e-08
Fibroblast.growth.factor.17	-1.402e-08	1.44438e-08
Fibroblast.growth.factor.18	-3.48356e-09	3.34563e-08
Fibroblast.growth.factor.19	-2.9176e-09	1.39486e-08
Fibroblast.growth.factor.2	-2.41945e-07	4.31115e-08
Fibroblast.growth.factor.20	-8.28572e-09	1.17392e-08
Fibroblast.growth.factor.23	-1.80205e-08	4.35545e-08
Fibroblast.growth.factor.4	-1.73342e-08	1.50787e-08
Fibroblast.growth.factor.5	-2.16862e-08	1.16259e-08
Fibroblast.growth.factor.6	9.01797e-09	-4.05949e-08
Fibroblast.growth.factor.7	-4.32372e-09	1.88331e-08
Fibroblast.growth.factor.8.isoform.A	-1.34771e-08	1.5406e-08
Fibroblast.growth.factor.8.isoform.B	7.67307e-11	-1.09154e-08
Fibroblast.growth.factor.9	-8.77013e-09	2.77317e-09
Fibroblast.growth.factor.receptor.1	-2.92978e-09	1.95871e-08
Fibroblast.growth.factor.receptor.2	-7.15679e-09	1.08843e-08
Fibroblast.growth.factor.receptor.3	-3.3918e-08	5.4964e-09
Fibroblast.growth.factor.receptor.4	1.97541e-08	1.26147e-08
Fibronectin	-1.16668e-07	-4.69193e-07
Fibronectin.Fragment.3	-2.29314e-08	-1.84111e-08
Fibronectin.Fragment.4	-4.08336e-08	-1.4974e-08
Ficolin.1	-1.12872e-09	-1.99445e-09
Ficolin.2	5.95559e-09	-8.76845e-09
Ficolin.3	-7.06673e-09	3.94435e-10
Fms.related.tyrosine.kinase.3.ligand	-3.1376e-08	2.23684e-08
Focal.adhesion.kinase.1	-2.48927e-09	1.84368e-08
Follicle.stimulating.hormone	1.75286e-07	2.11926e-07
Follistatin	-8.81785e-09	1.46467e-09
Follistatin.related.protein.1	-2.54459e-07	-6.23776e-08
Follistatin.related.protein.3	-3.63609e-08	-4.17922e-08
Fractalkine	-1.07517e-09	2.06125e-08
Fructose.bisphosphate.aldolase.A	-1.95555e-07	4.31729e-07
G2.mitotic.specific.cyclin.B1	1.13861e-08	2.72555e-08
Galactoside.3.4..L.fucosyltransferase	-7.65806e-09	1.46296e-08
Galectin.10	2.06797e-08	-8.04682e-09
Galectin.2	-3.15841e-08	7.36158e-09
Galectin.3	-3.71171e-08	-4.09215e-08
Galectin.4	-1.28842e-08	-7.2325e-09
Galectin.7	2.43544e-08	2.44175e-08
Galectin.8	-1.87944e-08	1.45418e-08
Galectin.9	-1.97844e-08	-2.4329e-09
Gamma.enolase	-2.38861e-09	1.49908e-08
Gastrin.releasing.peptide	-9.16676e-09	2.48532e-08
GDNF.family.receptor.alpha.1	1.03461e-08	-3.46798e-08
GDNF.family.receptor.alpha.2	1.19417e-09	3.40991e-08
GDNF.family.receptor.alpha.3	4.2515e-08	5.1191e-08
Gelsolin	-6.27801e-09	2.67509e-08
Glia.derived.nexin	-9.24701e-09	1.12958e-08
Glial.cell.line.derived.neurotrophic.factor	-2.97376e-08	2.57892e-08
Glial.fibrillary.acidic.protein	-8.40348e-09	1.34638e-09
Glucagon	-3.46976e-08	-5.41211e-08
Glucokinase.regulatory.protein	-1.70849e-08	1.19808e-08
Glucose.6.phosphate.isomerase	-1.92946e-08	2.75857e-09
Glutamate.carboxypeptidase.2	3.03471e-08	-1.64348e-08
Glutathione.S.transferase.A3	-1.08639e-08	2.78433e-08
Glutathione.S.transferase.P	-6.70017e-09	1.72666e-08
Glyceraldehyde.3.phosphate.dehydrogenase	-1.35204e-07	-3.423e-08
Glycerol.3.phosphate.dehydrogenase..NAD......cytoplasmic	-8.6823e-08	-5.86679e-08
Glycogen.synthase.kinase.3.alpha.beta	-1.13696e-08	6.04638e-09
Glycylpeptide.N.tetradecanoyltransferase.1	-1.85556e-08	-1.27308e-08
Glypican.2	-2.5382e-09	7.98363e-09
Glypican.3	-1.73932e-09	3.21869e-08
Glypican.5	-9.97945e-09	2.57263e-08
Glypican.6	3.21145e-08	2.12801e-09
gp41.C34.peptide..HIV	-1.86141e-08	1.62886e-08
Granulins	-7.38249e-08	-1.63453e-07
Granulocyte.colony.stimulating.factor	-1.21098e-08	2.42565e-08
Granulocyte.macrophage.colony.stimulating.factor	-1.43297e-07	3.4592e-08
Granulysin	2.50059e-09	1.01234e-08
Granzyme.A	5.91524e-09	-1.99158e-08
Granzyme.B	-1.08637e-08	1.28828e-08
Granzyme.H	-8.16191e-09	1.35992e-08
GRB2.related.adapter.protein.2	-3.08088e-08	3.0657e-08
Gremlin.1	2.65297e-08	-5.53997e-08
Gro.beta.gamma	-2.2887e-08	1.76459e-08
Group.10.secretory.phospholipase.A2	-1.79153e-08	1.35719e-08
Group.IIE.secretory.phospholipase.A2	-1.00131e-08	1.71174e-08
Growth.arrest.specific.protein.1	6.79514e-08	-2.67404e-08
Growth.factor.receptor.bound.protein.2	2.49866e-09	3.49139e-08
Growth.hormone.receptor	3.09995e-08	-3.76345e-08
Growth.regulated.alpha.protein	6.61321e-09	2.33683e-09
Growth.differentiation.factor.11	-1.7909e-08	-3.12673e-08
Growth.differentiation.factor.11.8	-1.27277e-08	1.69141e-08
Growth.differentiation.factor.15	-9.00815e-08	2.29291e-08
Growth.differentiation.factor.2	-2.36395e-08	3.1477e-08
Growth.differentiation.factor.8	1.51676e-09	6.24581e-09
Growth.differentiation.factor.9	-6.80792e-09	-4.36171e-09
GTP.binding.nuclear.protein.Ran	1.13335e-08	2.17738e-08
GTPase.KRas	1.57969e-08	2.37548e-08
Haptoglobin	-4.89693e-07	-7.62934e-07
Heat.shock.cognate.71.kDa.protein	-1.56138e-08	-5.3825e-09
Heat.shock.protein.beta.1	-4.70345e-08	1.458e-09
Heat.shock.protein.HSP.90.alpha.beta	-6.88985e-08	-6.00043e-08
Heat.shock.protein.HSP.90.beta	-3.86438e-07	-2.91076e-07
Heme.oxygenase.2	2.14993e-09	1.78501e-08
HemK.methyltransferase.family.member.2	2.31188e-07	7.5038e-08
Hemojuvelin	1.81267e-08	-1.43605e-08
Hemopexin	2.27271e-08	4.47888e-08
Heparan.sulfate.6.O.sulfotransferase.1	5.31841e-09	-5.97817e-09
Heparin.cofactor.2	1.91086e-08	-9.43451e-08
Heparin.binding.EGF.like.growth.factor	-5.24929e-09	2.01553e-08
Hepatitis.A.virus.cellular.receptor.2	-9.22485e-08	3.01757e-08
Hepatocyte.growth.factor	-4.70493e-08	-2.30654e-08
Hepatocyte.growth.factor.receptor	4.1503e-09	1.00059e-07
Hepatocyte.growth.factor.like.protein	-4.63046e-08	2.23352e-08
Hepatoma.derived.growth.factor.related.protein.2	-9.63462e-09	6.32014e-09
Hepcidin	8.18522e-08	-4.14703e-07
HERV.H.LTR.associating.protein.2	1.68667e-07	6.42247e-09
Heterogeneous.nuclear.ribonucleoprotein.A.B	-9.84624e-09	-2.84492e-08
Heterogeneous.nuclear.ribonucleoprotein.K	-1.58264e-08	1.73134e-08
Heterogeneous.nuclear.ribonucleoprotein.Q	1.12933e-08	-8.57758e-09
Heterogeneous.nuclear.ribonucleoproteins.A2.B1	-4.88242e-08	-2.99934e-08
Hexokinase.1	8.07513e-09	-6.31631e-09
Hexokinase.2	-2.59075e-08	1.83044e-08
High.affinity.cAMP.specific.3..5..cyclic.phosphodiesterase.7A	-6.74089e-09	1.00942e-08
High.affinity.cGMP.specific.3..5..cyclic.phosphodiesterase.9A	-1.00828e-08	9.37225e-09
High.affinity.immunoglobulin.gamma.Fc.receptor.I	-5.16173e-09	1.1019e-10
High.affinity.nerve.growth.factor.receptor	7.32928e-08	2.85693e-08
High.mobility.group.protein.B1	3.17671e-08	-3.4844e-09
Histidine.triad.nucleotide.binding.protein.1	-3.29774e-08	-2.49012e-08
Histone.acetyltransferase.KAT6A	1.3771e-08	-8.25495e-09
Histone.deacetylase.8	2.85085e-08	-1.34185e-08
Histone.H3.1	-2.45121e-08	9.66646e-09
Histone.lysine.N.methyltransferase.EHMT2	1.29903e-09	3.49942e-08
Homeobox.protein.NANOG	-7.3255e-09	1.18796e-08
Homeodomain.interacting.protein.kinase.3	6.16677e-08	5.21957e-08
Hsp90.co.chaperone.Cdc37	-8.50903e-09	1.12552e-08
Human.Chorionic.Gonadotropin	3.66411e-07	3.33165e-07
Hyaluronan.and.proteoglycan.link.protein.1	-4.00898e-08	6.4946e-09
Hypoxia.inducible.factor.1.alpha	-4.16767e-09	9.14476e-09
ICOS.ligand	-1.16592e-08	-6.87427e-10
Iduronate.2.sulfatase	-1.98499e-08	4.3126e-08
Immunoglobulin.A	-6.87788e-08	6.1595e-08
Immunoglobulin.alpha.Fc.receptor	-1.0426e-09	3.23965e-08
Immunoglobulin.D	-2.7217e-07	-2.02978e-07
Immunoglobulin.E	-2.47813e-07	-1.32071e-07
Immunoglobulin.M	5.23458e-08	4.80184e-08
Immunoglobulin.superfamily.containing.leucine.rich.repeat.protein.2	-1.0455e-09	9.9686e-09
Importin.subunit.alpha.1	-1.02885e-08	1.47691e-08
Importin.subunit.beta.1	1.96943e-08	7.0761e-08
Induced.myeloid.leukemia.cell.differentiation.protein.Mcl.1	-2.43754e-08	2.30379e-09
Inducible.T.cell.costimulator	-9.38404e-09	4.38134e-09
Inhibin.beta.A.chain	1.93965e-08	-7.51065e-08
Inhibin.beta.A.chain.Inhibin.beta.B.chain.heterodimer	2.07602e-08	-3.33633e-08
Inorganic.pyrophosphatase	2.29098e-07	4.77751e-07
Inosine.5..monophosphate.dehydrogenase.1	-1.61157e-07	1.06595e-08
Inosine.5..monophosphate.dehydrogenase.2	6.71692e-08	4.73799e-08
Insulin	-8.47974e-09	9.57903e-09
Insulin.receptor	-2.25952e-08	-2.76447e-08
Insulin.degrading.enzyme	1.8438e-08	1.13057e-08
Insulin.like.growth.factor.1.receptor	-5.18686e-10	4.5333e-08
Insulin.like.growth.factor.I	8.65914e-09	1.55135e-08
Insulin.like.growth.factor.binding.protein.1	-2.68781e-09	1.17819e-07
Insulin.like.growth.factor.binding.protein.4	1.32602e-08	-8.4192e-08
Insulin.like.growth.factor.binding.protein.5	7.3453e-09	1.34581e-08
Insulin.like.growth.factor.binding.protein.6	-1.50907e-08	7.17011e-09
Insulin.like.growth.factor.binding.protein.7	-6.60922e-08	-6.4024e-08
Integrin.alpha.I..beta.1.complex	-3.94029e-08	-2.25703e-08
Integrin.alpha.IIb..beta.3.complex	9.94181e-08	1.92026e-08
Integrin.alpha.V..beta.5.complex	-3.98192e-08	2.21683e-07
Inter.alpha.trypsin.inhibitor.heavy.chain.H4	-2.55701e-07	-9.24023e-08
Intercellular.adhesion.molecule.1	-4.56161e-08	-2.77609e-08
Intercellular.adhesion.molecule.2	-3.89744e-09	2.25958e-08
Intercellular.adhesion.molecule.3	-1.04703e-10	-2.22891e-09
Intercellular.adhesion.molecule.5	-8.90256e-09	8.23564e-09
Interferon.alpha.2	-9.93936e-09	1.15509e-08
Interferon.alpha.7	-7.4888e-09	1.86149e-08
Interferon.alpha.beta.receptor.1	-9.41775e-09	1.98667e-08
Interferon.beta	1.23714e-08	3.84306e-08
Interferon.gamma	-3.77584e-08	1.38229e-08
Interferon.gamma.receptor.1	-2.0407e-08	3.63451e-08
Interferon.gamma.receptor.2	-8.94205e-09	1.54065e-09
Interferon.lambda.1	-1.17659e-08	-6.64317e-09
Interferon.lambda.2	-1.26296e-08	1.58608e-08
Interleukin.1.alpha	-1.37418e-07	6.64779e-08
Interleukin.1.beta	3.6084e-08	1.75677e-08
Interleukin.1.Receptor.accessory.protein	3.72098e-08	6.38728e-07
Interleukin.1.receptor.antagonist.protein	2.09052e-11	-1.32206e-08
Interleukin.1.receptor.type.1	-1.98317e-07	1.61073e-07
Interleukin.1.receptor.type.2	2.05194e-08	-2.19673e-07
Interleukin.1.receptor.like.1	-1.2222e-07	-7.17275e-09
Interleukin.1.receptor.like.2	-1.04816e-08	9.48251e-09
Interleukin.10	-1.14448e-08	1.3541e-08
Interleukin.10.receptor.subunit.alpha	1.27804e-08	2.08931e-09
Interleukin.10.receptor.subunit.beta	-2.97932e-09	-2.25781e-09
Interleukin.11	-8.70872e-09	9.57662e-09
Interleukin.12	-3.07596e-08	1.90216e-08
Interleukin.12.receptor.subunit.beta.1	5.26915e-09	1.10546e-08
Interleukin.12.receptor.subunit.beta.2	2.21532e-08	2.55523e-08
Interleukin.13	-1.95168e-08	3.25132e-08
Interleukin.13.receptor.subunit.alpha.1	-7.25007e-09	1.44141e-08
Interleukin.15.receptor.subunit.alpha	-3.56776e-09	6.96991e-09
Interleukin.16	-1.12582e-08	1.6352e-08
Interleukin.17.receptor.A	7.5464e-08	2.13336e-08
Interleukin.17.receptor.B	1.00332e-08	1.95929e-08
Interleukin.17.receptor.C	-1.40633e-08	8.62561e-08
Interleukin.17.receptor.D	-6.0012e-09	1.42007e-08
Interleukin.17A	-7.33857e-09	1.32603e-08
Interleukin.17B	-1.17584e-08	1.39223e-08
Interleukin.17D	-8.33244e-09	1.45034e-08
Interleukin.17F	1.36887e-07	3.98846e-08
Interleukin.18.receptor.1	-5.25224e-09	9.30901e-10
Interleukin.18.receptor.accessory.protein	-1.0312e-08	1.19844e-08
Interleukin.19	-7.89763e-08	-5.85149e-08
Interleukin.2.receptor.subunit.alpha	-4.16883e-08	1.09272e-07
Interleukin.20	-6.96108e-09	1.24956e-08
Interleukin.20.receptor.subunit.alpha	-1.29975e-08	1.32887e-08
Interleukin.22.receptor.subunit.alpha.1	-3.16467e-09	2.07889e-08
Interleukin.22.receptor.subunit.alpha.2	-9.43923e-09	-1.60391e-08
Interleukin.23	-5.56201e-08	-1.51994e-08
Interleukin.23.receptor	-3.23306e-08	2.01813e-08
Interleukin.24	-1.16594e-08	1.52931e-08
Interleukin.25	-1.35273e-08	5.91816e-09
Interleukin.27	1.81562e-08	1.80929e-08
Interleukin.27.receptor.subunit.alpha	-2.06811e-08	1.26544e-08
Interleukin.3	-1.74615e-08	-2.4728e-08
Interleukin.34	9.80668e-09	9.62546e-09
Interleukin.36.alpha	-5.36186e-09	-7.89727e-10
Interleukin.36.beta	-1.15288e-08	5.07971e-09
Interleukin.37	5.63856e-08	2.91224e-09
Interleukin.4	-1.1944e-08	9.7669e-09
Interleukin.4.receptor.subunit.alpha	-8.42518e-08	-5.20173e-08
Interleukin.5	4.61729e-08	4.17621e-09
Interleukin.5.receptor.subunit.alpha	-9.96627e-08	8.20513e-09
Interleukin.6	-6.39227e-08	3.59442e-08
Interleukin.6.receptor.subunit.alpha	-4.7976e-08	-8.50725e-08
Interleukin.6.receptor.subunit.beta	-2.89608e-08	2.4368e-08
Interleukin.7	-1.10283e-08	1.21302e-08
Interleukin.7.receptor.subunit.alpha	-3.24012e-09	1.04353e-08
Interleukin.8	-2.71749e-08	-3.38021e-09
Interleukin.9	-1.98113e-08	2.44214e-08
Interstitial.collagenase	-1.6795e-07	-7.5816e-08
Junctional.adhesion.molecule.B	2.97759e-08	-1.9983e-08
Junctional.adhesion.molecule.C	-8.32138e-09	1.08289e-08
Junctional.adhesion.molecule.like	-3.18277e-08	6.95907e-09
Kallikrein.11	-2.59338e-08	6.7598e-09
Kallikrein.12	4.37032e-08	-1.78e-08
Kallikrein.13	-2.56621e-08	-2.71675e-09
Kallikrein.14	3.25684e-07	-1.63557e-07
Kallikrein.4	-2.38193e-09	2.39934e-08
Kallikrein.5	-1.15294e-08	1.37713e-08
Kallikrein.6	2.10369e-08	-2.12839e-08
Kallikrein.8	-3.38611e-09	2.91719e-08
Kallistatin	5.07784e-09	-1.75586e-07
Kelch.like.ECH.associated.protein.1	1.55563e-08	1.19431e-08
Killer.cell.immunoglobulin.like.receptor.2DL4	8.26102e-08	6.73069e-08
Killer.cell.immunoglobulin.like.receptor.3DL2	-8.02246e-08	1.0928e-08
Killer.cell.immunoglobulin.like.receptor.3DS1	5.74912e-10	1.78166e-08
Killer.cell.lectin.like.receptor.subfamily.F.member.1	-4.33462e-09	2.00593e-08
Kin.of.IRRE.like.protein.3	-7.84852e-09	1.65704e-08
Kinesin.like.protein.KIF23	-6.3044e-09	1.76409e-08
Kininogen.1	2.27496e-07	-3.75997e-07
Kremen.protein.2	-5.8039e-10	3.51565e-08
Kunitz.type.protease.inhibitor.2	-6.95716e-09	1.59189e-08
Kynureninase	-3.85541e-08	-2.5703e-08
L.lactate.dehydrogenase.B.chain	2.15475e-09	1.6086e-08
L.Selectin	3.45751e-08	7.8921e-08
Lactadherin	-6.79022e-09	-1.00105e-07
Lactoperoxidase	-1.55564e-08	1.42226e-08
Lactotransferrin	-1.77024e-07	-2.81104e-07
Lamin.B1	-1.41804e-08	1.26881e-08
Laminin	-2.82829e-09	-1.1645e-08
Latent.transforming.growth.factor.beta.binding.protein.4	-2.12817e-08	2.14302e-08
Layilin	-3.24986e-08	-9.22243e-08
Legumain	6.27419e-08	-8.04745e-08
Leptin	1.87591e-07	-2.01298e-07
Leptin.receptor	1.19098e-08	4.41898e-08
Leucine.carboxyl.methyltransferase.1	-3.35858e-09	8.49969e-08
Leucine.rich.repeat.serine.threonine.protein.kinase.2	2.25444e-07	-2.44239e-08
Leucine.rich.repeat.transmembrane.neuronal.protein.1	-1.06881e-09	2.25536e-08
Leucine.rich.repeat.transmembrane.neuronal.protein.3	-7.81911e-09	9.82807e-10
Leucine.rich.repeat.transmembrane.protein.FLRT1	3.84691e-09	9.36784e-09
Leucine.rich.repeat.transmembrane.protein.FLRT2	-9.87351e-09	1.87382e-07
Leucine.rich.repeat.transmembrane.protein.FLRT3	-1.01642e-07	-1.33455e-08
Leucine.rich.repeats.and.immunoglobulin.like.domains.protein.3	4.70185e-08	-3.0027e-08
Leukemia.inhibitory.factor.receptor	-3.83097e-08	-2.17961e-09
Leukocyte.immunoglobulin.like.receptor.subfamily.B.member.1	-9.55374e-09	3.80175e-08
Leukocyte.immunoglobulin.like.receptor.subfamily.B.member.2	-4.7325e-08	5.24724e-08
Leukocyte.surface.antigen.CD47	-1.82548e-08	5.17481e-09
Ligand.dependent.nuclear.receptor.corepressor.like.protein	-7.89399e-09	1.39687e-08
Limbic.system.associated.membrane.protein	-8.99664e-09	3.04965e-08
Lithostathine.1.alpha	-1.76738e-08	1.00125e-08
Low.affinity.immunoglobulin.epsilon.Fc.receptor	-1.6684e-08	-2.83766e-09
Low.affinity.immunoglobulin.gamma.Fc.region.receptor.II.b	-3.65795e-08	3.06548e-08
Low.affinity.immunoglobulin.gamma.Fc.region.receptor.III.B	-2.2314e-08	6.5898e-09
Low.molecular.weight.phosphotyrosine.protein.phosphatase	1.61567e-08	4.76561e-08
Low.density.lipoprotein.receptor	-5.71446e-09	-3.01063e-09
Low.density.lipoprotein.receptor.related.protein.1..soluble	-2.90848e-08	4.75454e-08
Low.density.lipoprotein.receptor.related.protein.1B	3.30779e-06	1.43519e-07
Low.density.lipoprotein.receptor.related.protein.8	-7.60511e-09	3.8289e-08
Lumican	-1.01545e-08	1.89545e-08
Luteinizing.hormone	5.63168e-08	6.76316e-08
Ly6.PLAUR.domain.containing.protein.3	4.81228e-09	5.09887e-09
Lymphatic.vessel.endothelial.hyaluronic.acid.receptor.1	-9.67202e-09	1.76619e-08
Lymphocyte.activation.gene.3.protein	-7.08984e-08	-1.80516e-08
Lymphocyte.antigen.86	2.29926e-07	4.26735e-08
Lymphotactin	-8.25945e-09	1.02614e-08
Lymphotoxin.alpha1.beta2	-1.29442e-08	1.29278e-08
Lymphotoxin.alpha2.beta1	-3.23086e-08	2.33839e-08
Lymphotoxin.alpha	1.46195e-08	7.89784e-09
Lysosomal.protective.protein	-1.76923e-07	-1.24672e-07
Lysosome.membrane.protein.2	-3.98527e-08	3.19525e-08
Macrophage.colony.stimulating.factor.1	-3.43097e-09	-1.02552e-08
Macrophage.colony.stimulating.factor.1.receptor	-1.06415e-08	1.36633e-08
Macrophage.mannose.receptor.1	-2.82913e-08	7.90287e-09
Macrophage.metalloelastase	-7.34213e-08	-7.01577e-09
Macrophage.migration.inhibitory.factor	-1.93082e-08	-1.03456e-08
Macrophage.scavenger.receptor.types.I.and.II	-1.93863e-08	1.33478e-08
Macrophage.capping.protein	1.27159e-07	9.38646e-08
Macrophage.stimulating.protein.receptor	-2.70634e-08	1.9096e-08
Malate.dehydrogenase..cytoplasmic	-8.6373e-08	-5.01565e-08
Mammaglobin.B	4.14025e-08	3.43237e-07
Mannan.binding.lectin.serine.protease.1	5.42001e-08	-4.88737e-08
Mannose.binding.protein.C	1.49032e-07	8.75329e-07
MAP.kinase.activated.protein.kinase.2	-2.49529e-08	2.52794e-08
MAP.kinase.activated.protein.kinase.3	-3.60059e-09	1.65138e-08
MAP.kinase.activated.protein.kinase.5	3.54835e-08	-1.25233e-09
Mast.stem.cell.growth.factor.receptor.Kit	1.69731e-07	1.23901e-07
Matrilin.2	1.03266e-07	7.69808e-08
Matrilin.3	-3.98179e-09	1.00385e-08
Matrilysin	-2.83895e-08	-3.4127e-08
Matrix.extracellular.phosphoglycoprotein	-5.6772e-09	-3.41924e-10
Matrix.metalloproteinase.14	1.30291e-08	2.46772e-08
Matrix.metalloproteinase.16	2.88561e-08	5.86644e-08
Matrix.metalloproteinase.17	-1.36959e-09	-3.64975e-09
Matrix.metalloproteinase.9	-1.82235e-08	1.41563e-09
Mediator.of.RNA.polymerase.II.transcription.subunit.1	1.56852e-09	-5.01203e-07
Megakaryocyte.associated.tyrosine.protein.kinase	-7.01751e-09	1.12493e-08
Melanoma.derived.growth.regulatory.protein	7.00969e-10	2.78393e-08
Membrane.metallo.endopeptidase.like.1	1.79112e-08	-1.00341e-08
Mesothelin	-4.20618e-08	-5.39023e-08
Metalloproteinase.inhibitor.1	-1.33273e-08	9.24407e-09
Metalloproteinase.inhibitor.2	-1.15419e-08	1.53748e-08
Metalloproteinase.inhibitor.3	1.90106e-08	-1.27287e-07
Methionine.aminopeptidase.1	3.90768e-09	2.42367e-08
Methyl.CpG.binding.domain.protein.4	-4.7495e-09	2.25767e-08
MHC.class.I.polypeptide.related.sequence.A	-2.37597e-08	-2.81842e-09
MHC.class.I.polypeptide.related.sequence.B	2.09672e-08	4.89856e-08
Microtubule.associated.protein.tau	-1.23592e-08	1.30951e-08
Midkine	-1.29471e-07	-1.83135e-07
Mitochondrial.glutamate.carrier.2	-7.79819e-09	1.37182e-08
Mitochondrial.import.inner.membrane.translocase.subunit.TIM14	-7.39317e-09	1.16112e-08
Mitogen.activated.protein.kinase.1	-5.30669e-09	-1.2124e-08
Mitogen.activated.protein.kinase.11	1.00882e-07	-4.5841e-08
Mitogen.activated.protein.kinase.12	-6.36107e-08	-3.11331e-08
Mitogen.activated.protein.kinase.13	-8.46437e-09	1.38673e-08
Mitogen.activated.protein.kinase.14	-5.95371e-09	1.51754e-08
Mitogen.activated.protein.kinase.3	-6.06048e-09	1.52685e-08
Mitogen.activated.protein.kinase.8	-1.72505e-08	1.46492e-08
Mitogen.activated.protein.kinase.kinase.kinase.7.TGF.beta.activated.kinase.1.and.MAP3K7.binding.protein.1.fusion	-2.02546e-09	5.83885e-09
Moesin	4.36978e-09	-1.9836e-09
Mothers.against.decapentaplegic.homolog.2	5.22053e-08	5.34534e-08
Mothers.against.decapentaplegic.homolog.3	6.75465e-08	-7.87622e-08
Mucin.1	-5.84785e-09	5.28395e-08
Myc.proto.oncogene.protein	-2.46226e-08	2.37729e-08
Myeloblastin	-1.84805e-07	-5.89615e-08
Myeloid.cell.surface.antigen.CD33	-1.35466e-08	-6.11118e-09
Myeloperoxidase	-1.59092e-08	-1.6261e-07
Myosin.binding.protein.C..slow.type	-2.04e-08	8.74173e-09
N.acetyl.D.glucosamine.kinase	-2.1473e-08	1.03834e-08
N.acetylglucosamine.6.sulfatase	3.85477e-08	-9.11529e-08
N.acylethanolamine.hydrolyzing.acid.amidase	-4.62361e-07	8.61411e-08
N.terminal.pro.BNP	-2.29556e-07	3.38144e-09
NAD.dependent.protein.deacetylase.sirtuin.2	7.29925e-08	4.39595e-08
NADPH..cytochrome.P450.reductase	-2.53608e-07	-2.2604e-07
Natural.cytotoxicity.triggering.receptor.1	1.65517e-08	2.23688e-08
Natural.cytotoxicity.triggering.receptor.2	-5.845e-09	1.06645e-08
Natural.cytotoxicity.triggering.receptor.3	1.48678e-07	1.05519e-08
Natural.killer.cell.receptor.2B4	-8.51416e-09	3.27931e-08
Netrin.receptor.UNC5C	-7.27601e-08	5.86304e-09
Netrin.receptor.UNC5D	1.77113e-08	1.02092e-07
Netrin.1	-2.45659e-09	1.25456e-08
Netrin.4	2.61116e-09	1.35114e-09
Neural.cell.adhesion.molecule.1..120.kDa.isoform	-2.98557e-08	1.95679e-07
Neural.cell.adhesion.molecule.L1	-9.05585e-09	1.68128e-08
Neural.cell.adhesion.molecule.L1.like.protein	8.62702e-08	2.47877e-07
Neuregulin.1	-2.12656e-08	2.40683e-08
Neuregulin.4	4.01292e-10	1.53282e-08
Neurexin.1.beta	-3.02446e-09	2.79725e-08
Neurexin.3.beta	-1.39887e-08	1.41695e-08
Neurexophilin.1	-8.01762e-09	-2.31438e-08
Neuroblastoma.suppressor.of.tumorigenicity.1	-2.25435e-08	-3.68647e-08
Neurogenic.locus.notch.homolog.protein.1	-5.81672e-08	1.5063e-07
Neurogenic.locus.notch.homolog.protein.2	-1.72835e-08	9.05225e-09
Neurogenic.locus.notch.homolog.protein.3	-5.13524e-09	2.30032e-08
Neuroligin.4..X.linked	2.83229e-09	4.38572e-09
Neuronal.cell.adhesion.molecule	-3.07011e-09	2.24084e-07
Neuronal.growth.regulator.1	-6.8392e-09	6.72098e-08
Neuropilin.1	-3.69688e-08	2.54789e-08
Neurotrophin.4	-8.75968e-09	1.47758e-08
Neutral.ceramidase	2.7147e-08	-3.92232e-08
Neutrophil.collagenase	-1.80349e-07	-1.56118e-07
Neutrophil.elastase	-5.05429e-09	7.75254e-09
Neutrophil.activating.peptide.2	1.10122e-07	-1.83714e-08
Nicotinamide.phosphoribosyltransferase	-4.31977e-08	3.79214e-08
NKG2.D.type.II.integral.membrane.protein	-2.7119e-08	-3.67512e-08
NKG2D.ligand.1	3.90536e-08	7.30398e-08
NKG2D.ligand.2	-4.95736e-08	-2.02122e-08
NKG2D.ligand.3	-9.44274e-09	2.76289e-09
Noggin	-1.22103e-08	1.46594e-08
Non.histone.chromosomal.protein.HMG.14	-5.64284e-09	5.83673e-09
Non.receptor.tyrosine.protein.kinase.TYK2	-2.98693e-07	-2.31626e-07
NSFL1.cofactor.p47	4.09429e-08	-5.43961e-08
NT.3.growth.factor.receptor	5.84868e-08	2.06158e-07
Nuclear.receptor.subfamily.1.group.D.member.1	-9.29251e-09	2.40714e-08
Nucleoside.diphosphate.kinase.A	-6.91073e-09	1.9026e-08
Nucleoside.diphosphate.kinase.B	2.11037e-09	5.68832e-08
NudC.domain.containing.protein.3	-4.28723e-08	1.5956e-08
OCIA.domain.containing.protein.1	4.905e-09	-1.97368e-09
Olfactomedin.4	-1.09506e-08	1.47886e-08
Oncostatin.M	1.42054e-08	-6.4755e-09
Opioid.binding.protein.cell.adhesion.molecule	1.60007e-07	-1.05799e-07
Osteocalcin	7.13476e-08	4.32764e-08
Osteomodulin	7.02212e-08	1.84684e-07
Osteopontin	2.54309e-09	2.55756e-08
OX.2.membrane.glycoprotein	1.94378e-08	5.45892e-08
Oxidized.low.density.lipoprotein.receptor.1	-2.3771e-08	7.40166e-09
P.selectin	1.31685e-07	-9.56838e-08
Pancreatic.hormone	-5.75448e-08	-5.23719e-09
Pappalysin.1	-3.25675e-07	1.66262e-07
Parathyroid.hormone	1.32136e-08	-6.49384e-08
Parathyroid.hormone.related.protein	-6.74955e-09	1.43516e-08
Peptide.YY	-4.03147e-08	-2.33827e-08
Peptidoglycan.recognition.protein.1	-5.71735e-08	9.28594e-09
Peptidyl.prolyl.cis.trans.isomerase.A	5.80793e-08	5.74607e-07
Peptidyl.prolyl.cis.trans.isomerase.B	9.28717e-08	-1.26594e-08
Peptidyl.prolyl.cis.trans.isomerase.D	4.28789e-09	-4.3036e-09
Peptidyl.prolyl.cis.trans.isomerase.E	-3.05607e-09	2.04256e-08
Periostin	3.44792e-08	4.88294e-08
Peroxiredoxin.5..mitochondrial	-2.08869e-08	-3.57498e-09
Peroxiredoxin.6	-9.38365e-08	5.03444e-08
Persephin	-1.51861e-08	1.08433e-08
Persulfide.dioxygenase.ETHE1..mitochondrial	-7.35033e-09	1.38906e-08
Pescadillo.homolog	7.20141e-08	-9.90204e-08
Phosphatidylethanolamine.binding.protein.1	-3.85202e-08	-1.26675e-08
Phosphatidylinositol.3.4.5.trisphosphate.3.phosphatase.and.dual.specificity.protein.phosphatase.PTEN	-1.13238e-08	3.30552e-08
Phosphatidylinositol.4.5.bisphosphate.3.kinase.catalytic.subunit.gamma.isoform	5.59319e-09	1.91803e-09
Phosphoglucomutase.1	-6.32821e-09	2.07696e-08
Phosphoglycerate.kinase.1	6.4311e-08	3.12681e-08
Phosphoglycerate.mutase.1	6.32621e-09	-5.96884e-08
Phospholipase.A2	-2.8832e-08	-7.85828e-08
Phospholipase.A2..membrane.associated	4.32365e-08	2.73932e-08
Pigment.epithelium.derived.factor	1.81618e-08	-7.74192e-07
PIK3CA.PIK3R1	-9.20471e-09	-6.53805e-09
PILR.alpha.associated.neural.protein	3.65853e-09	2.70093e-08
Pituitary.adenylate.cyclase.activating.polypeptide.27	7.14272e-08	9.82309e-08
Pituitary.adenylate.cyclase.activating.polypeptide.38	-1.05025e-08	1.50647e-08
Placenta.growth.factor	-1.5161e-08	8.60025e-09
Plasma.kallikrein	6.38861e-07	-7.55811e-08
Plasma.protease.C1.inhibitor	1.60614e-07	1.28331e-07
Plasma.serine.protease.inhibitor	-8.24103e-07	5.9071e-09
Plasmin	2.06483e-09	1.63223e-08
Plasminogen	5.18752e-09	-8.91497e-09
Plasminogen.activator.inhibitor.1	9.72345e-09	-1.69571e-07
Platelet.endothelial.cell.adhesion.molecule	2.71298e-09	8.52541e-09
Platelet.factor.4	4.12986e-08	6.56453e-07
Platelet.glycoprotein.4	2.90739e-07	1.0506e-07
Platelet.glycoprotein.Ib.alpha.chain	7.61966e-09	7.86023e-09
Platelet.glycoprotein.VI	1.50846e-07	9.23215e-08
Platelet.receptor.Gi24	9.35472e-10	1.59995e-08
Platelet.activating.factor.acetylhydrolase	3.30379e-08	8.96884e-09
Platelet.activating.factor.acetylhydrolase.IB.subunit.beta	8.55277e-08	-2.38012e-07
Platelet.derived.growth.factor.C	2.81341e-08	5.33066e-08
Platelet.derived.growth.factor.receptor.alpha	3.10021e-07	7.51278e-08
Platelet.derived.growth.factor.receptor.beta	-5.0445e-09	-2.73457e-08
Platelet.derived.growth.factor.subunit.B	-1.31093e-07	-2.58911e-07
Pleiotrophin	-7.33293e-09	1.9364e-08
Plexin.B2	-2.38072e-08	-3.0427e-08
Plexin.C1	-1.23284e-08	1.1044e-08
Polymeric.immunoglobulin.receptor	-5.93183e-08	-1.94274e-07
PolyUbiquitin.K48.linked	-1.41654e-08	-1.82873e-09
PolyUbiquitin.K63.linked	4.4417e-10	3.91845e-09
Prefoldin.subunit.5	-1.15011e-08	1.40275e-08
Pro.opiomelanocortin	-1.24514e-08	1.34006e-08
Programmed.cell.death.1.ligand.1	-5.24644e-08	8.4374e-08
Programmed.cell.death.1.ligand.2	-2.22414e-08	5.75674e-08
Prokineticin.1	-1.50412e-08	1.35956e-08
Prolactin	2.79768e-08	-6.06082e-09
Prolactin.receptor	9.719e-09	7.05791e-09
Proliferating.cell.nuclear.antigen	-1.35797e-08	1.53444e-08
Proliferation.associated.protein.2G4	-9.52324e-09	1.45675e-08
Prolyl.endopeptidase.FAP	-6.76107e-09	1.67612e-08
Properdin	2.14403e-07	4.24516e-07
Proprotein.convertase.subtilisin.kexin.type.7	3.3344e-09	-5.65942e-08
Proprotein.convertase.subtilisin.kexin.type.9	-7.64568e-09	1.92457e-09
Prostaglandin.G.H.synthase.2	-6.05264e-09	1.18057e-08
Prostate.specific.antigen	-2.66734e-07	5.32503e-08
Proteasome.activator.complex.subunit.1	2.00659e-08	5.03588e-09
Proteasome.activator.complex.subunit.3	4.93063e-09	2.64834e-08
Proteasome.subunit.alpha.type.1	6.26531e-09	-3.00491e-08
Proteasome.subunit.alpha.type.2	-8.74243e-09	9.43111e-09
Proteasome.subunit.alpha.type.6	-3.6844e-09	2.03222e-08
Protein.4.1	-1.34214e-08	4.23573e-08
Protein.amnionless	-8.36678e-09	8.50976e-09
Protein.deglycase.DJ.1	-1.38423e-07	1.05054e-09
Protein.disulfide.isomerase	-2.72591e-09	1.89966e-08
Protein.disulfide.isomerase.A3	7.95729e-08	-6.74505e-08
Protein.E7_HPV18	2.65209e-08	-2.23244e-08
Protein.FAM107A	-9.43531e-09	7.88505e-09
Protein.FAM107B	-5.5677e-10	-3.61848e-08
Protein.FAM3D	-2.2408e-08	1.51953e-08
Protein.jagged.1	-8.24858e-09	1.43887e-08
Protein.jagged.2	-3.36244e-09	2.14768e-08
Protein.kinase.C.alpha.type	7.4993e-09	5.16127e-08
Protein.kinase.C.delta.type	6.30493e-08	-2.80963e-08
Protein.kinase.C.gamma.type	4.3651e-09	6.02329e-09
Protein.kinase.C.iota.type	1.90961e-08	-3.41819e-08
Protein.kinase.C.theta.type	-1.67768e-08	1.15755e-08
Protein.kinase.C.zeta.type	-6.09345e-09	2.04714e-08
Protein.lin.7.homolog.B	-1.1896e-08	1.03818e-08
Protein.NOV.homolog	-5.72214e-10	6.23311e-09
Protein.S100.A12	9.03356e-09	-1.13176e-08
Protein.S100.A4	-1.86195e-08	4.9142e-08
Protein.S100.A6	-5.36594e-09	1.35633e-08
Protein.S100.A7	-1.93318e-08	3.74945e-08
Protein.S100.A9	-5.05562e-08	-2.63763e-08
Protein.SET	1.69577e-07	-4.507e-08
Protein.Wnt.7a	-1.0915e-08	2.16119e-08
Protein.Z.dependent.protease.inhibitor	1.09985e-07	-1.07144e-08
Protein.glutamine.gamma.glutamyltransferase.E	-1.80703e-08	3.57816e-08
Protein.tyrosine.kinase.6	-2.78832e-08	2.90462e-09
Prothrombin	1.50886e-06	-7.49939e-07
Proto.oncogene.tyrosine.protein.kinase.receptor.Ret	2.0789e-08	-8.13786e-08
Proto.oncogene.tyrosine.protein.kinase.Src	3.05789e-08	1.32191e-07
Proto.oncogene.vav	3.822e-08	1.15719e-07
Pyridoxal.kinase	-1.71261e-08	1.04419e-08
Pyridoxal.phosphate.phosphatase	5.08067e-08	5.37462e-08
Pyruvate.kinase.PKM	1.33953e-08	3.94469e-08
Quinone.oxidoreductase.like.protein.1	1.83661e-07	-1.59394e-07
R.spondin.2	-6.67617e-09	1.44841e-08
R.spondin.3	-1.14024e-08	3.48334e-08
R.spondin.4	-1.43109e-08	2.47154e-08
Rab.GDP.dissociation.inhibitor.beta	-4.02986e-08	-4.72322e-08
RAC.alpha.beta.gamma.serine.threonine.protein.kinase	6.79146e-09	5.97583e-09
RAC.beta.serine.threonine.protein.kinase	-9.34672e-09	1.48657e-08
Ras.GTPase.activating.protein.1	-8.17203e-08	1.20716e-08
Ras.related.C3.botulinum.toxin.substrate.1	4.64155e-09	8.68028e-08
Ras.related.C3.botulinum.toxin.substrate.3	-3.03695e-10	3.22349e-08
Receptor.tyrosine.protein.kinase.erbB.2	2.89474e-09	2.85316e-08
Receptor.tyrosine.protein.kinase.erbB.3	-9.01485e-09	8.85647e-09
Receptor.tyrosine.protein.kinase.erbB.4	-1.02873e-08	1.33915e-08
Receptor.type.tyrosine.protein.kinase.FLT3	8.28285e-09	-4.09172e-09
Regenerating.islet.derived.protein.4	-6.18857e-08	3.47182e-08
Relaxin.receptor.1	-1.51166e-08	1.37276e-08
Renin	-9.59934e-08	-3.91775e-08
Repulsive.guidance.molecule.A	2.89266e-08	9.565e-08
Resistin	-3.85851e-08	1.68777e-09
Reticulon.4.receptor	-4.39439e-08	-4.03557e-08
Retinoblastoma.associated.protein	2.81269e-08	-5.31724e-08
Retinoic.acid.receptor.responder.protein.2	6.1249e-09	-4.50703e-08
Retinol.binding.protein.4	-8.53884e-09	7.5056e-09
RGM.domain.family.member.B	-2.27822e-08	2.90076e-08
Ribonuclease.H1	-1.11229e-07	6.58812e-08
Ribosomal.protein.S6.kinase.alpha.3	1.13188e-09	1.97458e-08
Ribosomal.protein.S6.kinase.alpha.5	-9.36792e-09	1.45106e-08
RNA.binding.protein.39	1.1515e-08	-3.70576e-09
Roundabout.homolog.2	-2.8154e-08	1.32695e-08
Roundabout.homolog.3	1.43346e-09	2.60019e-08
S.formylglutathione.hydrolase	-3.68485e-09	-7.18603e-09
S.phase.kinase.associated.protein.1	-9.54901e-09	1.56502e-08
Scavenger.receptor.class.F.member.1	-3.96029e-08	-1.94525e-08
Scavenger.receptor.class.F.member.2	7.34582e-09	2.44604e-08
Scavenger.receptor.cysteine.rich.type.1.protein.M130	-3.41434e-08	9.61903e-10
Sclerostin	-6.43215e-08	7.61878e-08
Secreted.and.transmembrane.protein.1	-9.70604e-09	-1.47436e-09
Secreted.frizzled.related.protein.3	1.86515e-09	1.54111e-08
Secretin	-2.12324e-08	1.743e-08
Semaphorin.3A	2.36433e-08	-2.29525e-08
Semaphorin.3E	9.0152e-08	2.01191e-08
Semaphorin.5A	2.89688e-09	1.53921e-08
Semaphorin.6A	-1.53476e-07	3.10217e-08
Semaphorin.6B	-1.29426e-07	-5.34986e-08
Serine.protease.27	1.9065e-07	-1.4161e-07
Serine.protease.HTRA2..mitochondrial	-3.92539e-08	-2.28015e-08
Serine.threonine.protein.kinase.16	2.83063e-08	-1.16727e-09
Serine.threonine.protein.kinase.17B	7.94333e-08	-5.61268e-08
Serine.threonine.protein.kinase.Chk1	-8.63511e-09	1.37813e-08
Serine.threonine.protein.kinase.Chk2	-1.46824e-07	-4.48285e-08
Serine.threonine.protein.kinase.MRCK.beta	1.02428e-08	-1.08727e-08
Serine.threonine.protein.kinase.PAK.3	-5.86988e-09	1.42445e-08
Serine.threonine.protein.kinase.PAK.6	-1.2214e-08	4.31345e-09
Serine.threonine.protein.kinase.PAK.7	-4.7045e-09	1.13132e-08
Serine.threonine.protein.kinase.pim.1	-2.54846e-08	1.10077e-09
Serine.threonine.protein.kinase.PLK1	-1.13942e-08	1.45446e-08
Serine.threonine.protein.kinase.receptor.R3	2.96187e-08	-6.41162e-08
Serine.threonine.protein.kinase.WNK3	-9.11493e-09	1.29027e-08
Serotransferrin	-7.26914e-07	1.18764e-06
Serum.amyloid.A.1.protein	1.46731e-07	1.58512e-07
Serum.amyloid.P.component	5.74959e-07	-3.98734e-07
Serum.paraoxonase.arylesterase.1	-1.16266e-08	1.35865e-08
Sex.hormone.binding.globulin	1.44588e-08	1.05672e-07
SHC.transforming.protein.1	-9.6897e-09	1.56941e-08
Sialic.acid.binding.Ig.like.lectin.14	-8.30504e-08	-1.09764e-07
Sialic.acid.binding.Ig.like.lectin.6	-1.09765e-08	1.81694e-08
Sialic.acid.binding.Ig.like.lectin.7	-9.91771e-09	-7.05676e-09
Sialic.acid.binding.Ig.like.lectin.9	-1.98899e-08	2.24773e-08
Sialoadhesin	-1.13615e-08	1.24764e-08
Signal.transducer.and.activator.of.transcription.3	-5.17125e-08	6.96229e-08
Signal.transducer.and.activator.of.transcription.6	2.35883e-09	1.26728e-08
SLAM.family.member.5	-8.47321e-09	1.51723e-08
SLAM.family.member.7	-1.21595e-06	-4.88083e-08
SLIT.and.NTRK.like.protein.1	2.35641e-08	-1.29681e-08
SLIT.and.NTRK.like.protein.5	-1.23917e-08	3.98605e-08
Small.glutamine.rich.tetratricopeptide.repeat.containing.protein.alpha	8.07849e-09	5.74309e-08
Small.nuclear.ribonucleoprotein.F	6.51373e-08	-2.61666e-08
Small.ubiquitin.related.modifier.3	-5.90864e-09	2.23459e-08
Somatostatin.28	-1.50986e-08	-6.96616e-09
Somatotropin	-2.96692e-08	2.7593e-08
Sonic.hedgehog.protein	-2.21704e-08	-1.18779e-08
Sorting.nexin.4	-1.26536e-08	2.62283e-08
SPARC	8.70495e-09	3.75776e-09
SPARC.like.protein.1	8.24601e-08	1.33441e-07
SPARC.related.modular.calcium.binding.protein.1	1.64056e-09	1.72858e-08
Spectrin.alpha.chain..non.erythrocytic.1	-8.01985e-09	8.23183e-09
Sphingosine.kinase.1	-2.77487e-09	3.34741e-08
Sphingosine.kinase.2	9.09083e-09	6.43642e-09
Spondin.1	-1.14354e-08	2.56017e-08
Stabilin.2	1.06906e-09	8.2142e-09
Stanniocalcin.1	-2.45659e-08	-3.04767e-08
Stem.cell.growth.factor.alpha	-5.65516e-08	7.80678e-09
Stem.Cell.Growth.Factor.beta	-2.57003e-08	1.04736e-08
Stress.induced.phosphoprotein.1	5.85876e-08	7.55347e-08
Stromal.cell.derived.factor.1	-1.89693e-08	2.47843e-08
Stromelysin.2	-1.30854e-07	-2.52531e-08
SUMO.conjugating.enzyme.UBC9	-2.06518e-09	1.57088e-08
Superoxide.dismutase..Cu.Zn.	-6.2353e-09	1.31036e-08
Superoxide.dismutase..Mn...mitochondrial	2.77023e-07	-1.79134e-07
Synaptosomal.associated.protein.25	1.30279e-09	2.97627e-09
Syntaxin.1A	-3.34599e-09	3.68478e-09
T.cell.surface.glycoprotein.CD4	-2.37823e-08	6.52619e-09
T.lymphocyte.activation.antigen.CD80	1.591e-09	-1.65838e-09
T.lymphocyte.activation.antigen.CD86	-7.17903e-09	1.29659e-08
T.lymphocyte.surface.antigen.Ly.9	8.24345e-08	-1.85127e-07
Tartrate.resistant.acid.phosphatase.type.5	2.06586e-08	1.2506e-09
TATA.box.binding.protein	-1.64426e-08	1.40073e-08
Tenascin	1.99884e-09	1.67642e-07
Teratocarcinoma.derived.growth.factor.1	-2.40156e-08	-7.75269e-09
Testican.1	2.52719e-07	1.85069e-07
Testican.2	-1.93278e-08	8.93522e-09
TGF.beta.receptor.type.2	5.17081e-09	9.64791e-09
Thioredoxin.domain.containing.protein.12	5.98525e-09	3.25461e-08
Thrombin	1.13786e-06	-1.44005e-07
Thrombopoietin	-1.11519e-08	1.45686e-08
Thrombopoietin.Receptor	-1.08253e-08	-1.88935e-09
Thrombospondin.2	-3.95267e-08	-1.42635e-08
Thrombospondin.4	2.83881e-08	1.38106e-08
Thymic.stromal.lymphopoietin	-8.92752e-09	1.71342e-08
Thymidine.kinase..cytosolic	-7.18182e-09	1.81654e-08
Thymidylate.synthase	-3.16852e-08	5.24639e-09
Thyroglobulin	-1.10133e-08	1.53965e-08
Thyroid.peroxidase	-6.01887e-08	2.85811e-10
Thyroxine.binding.globulin	2.6733e-09	1.4474e-07
Tissue.Factor	-6.85616e-09	1.63603e-08
Tissue.factor.pathway.inhibitor	8.12506e-07	-7.75695e-07
Tissue.type.plasminogen.activator	-4.37024e-09	-1.06003e-08
Toll.like.receptor.2	-2.48042e-08	4.03958e-09
Toll.like.receptor.4	3.3703e-08	9.55549e-09
Toll.like.receptor.4.Lymphocyte.antigen.96.complex	-7.03115e-09	9.50409e-09
Transcription.factor.IIIB.90.kDa.subunit	4.46545e-08	4.09343e-08
Transforming.growth.factor.beta.receptor.type.3	-1.70578e-08	2.63338e-07
Transforming.growth.factor.beta.1	5.50424e-08	1.90772e-08
Transforming.growth.factor.beta.2	2.05544e-09	-3.73186e-08
Transforming.growth.factor.beta.3	-3.24696e-08	1.02193e-08
Transforming.growth.factor.beta.induced.protein.ig.h3	-5.13635e-07	-2.84661e-07
Transgelin.2	2.84409e-08	6.24526e-08
Transketolase	-4.51439e-08	-5.64369e-08
Translationally.controlled.tumor.protein	-2.88416e-08	1.73172e-08
Transmembrane.glycoprotein.NMB	5.00768e-08	1.64842e-08
Trefoil.factor.1	2.47006e-08	7.72769e-08
Trefoil.factor.2	-2.05024e-09	2.50246e-09
Trefoil.factor.3	7.40732e-08	-2.75669e-07
Triosephosphate.isomerase	-1.50751e-08	-1.8503e-09
Tropomyosin.alpha.1.chain	-3.40321e-08	8.57465e-08
Tropomyosin.beta.chain	1.79581e-08	7.94693e-09
Troponin.I..cardiac.muscle	-2.60264e-08	5.80621e-09
Troponin.I..fast.skeletal.muscle	-1.25919e-07	1.12642e-08
Troponin.T..cardiac.muscle	2.17156e-08	-1.75647e-08
Trypsin.1	-7.27252e-08	-8.51875e-08
Trypsin.2	-5.77291e-09	-1.30718e-07
Trypsin.3	-6.71399e-09	1.2566e-08
Tryptase.beta.2	-4.08832e-08	4.532e-09
Tryptase.gamma	1.89167e-08	3.29476e-08
Tumor.necrosis.factor	-7.98366e-09	2.07733e-08
Tumor.necrosis.factor.ligand.superfamily.member.11	-1.05647e-08	1.68461e-08
Tumor.necrosis.factor.ligand.superfamily.member.12	-2.04497e-08	4.23926e-08
Tumor.necrosis.factor.ligand.superfamily.member.13B	-3.70713e-08	-6.29151e-10
Tumor.necrosis.factor.ligand.superfamily.member.14	-3.45071e-09	2.15209e-08
Tumor.necrosis.factor.ligand.superfamily.member.15	-4.39362e-08	-1.84059e-08
Tumor.necrosis.factor.ligand.superfamily.member.18	1.23782e-09	6.66004e-09
Tumor.necrosis.factor.ligand.superfamily.member.4	-1.63058e-08	2.44753e-08
Tumor.necrosis.factor.ligand.superfamily.member.6..soluble.form	-2.31452e-08	7.49428e-08
Tumor.necrosis.factor.ligand.superfamily.member.8	-2.76618e-08	2.23859e-08
Tumor.necrosis.factor.ligand.superfamily.member.9	-1.24887e-08	-4.15032e-09
Tumor.necrosis.factor.receptor.superfamily.member.10A	3.75643e-09	7.53532e-08
Tumor.necrosis.factor.receptor.superfamily.member.10B	-3.02836e-09	2.07367e-08
Tumor.necrosis.factor.receptor.superfamily.member.10D	-1.16202e-08	-4.07476e-09
Tumor.necrosis.factor.receptor.superfamily.member.11A	8.31359e-09	5.28214e-09
Tumor.necrosis.factor.receptor.superfamily.member.11B	3.63906e-08	2.16074e-08
Tumor.necrosis.factor.receptor.superfamily.member.12A	4.23045e-08	3.31619e-09
Tumor.necrosis.factor.receptor.superfamily.member.13B	6.11671e-09	1.49188e-10
Tumor.necrosis.factor.receptor.superfamily.member.13C	5.25093e-08	-3.69616e-08
Tumor.necrosis.factor.receptor.superfamily.member.14	-6.28968e-09	-4.29243e-09
Tumor.necrosis.factor.receptor.superfamily.member.17	-6.74248e-08	8.48833e-08
Tumor.necrosis.factor.receptor.superfamily.member.18	-1.02278e-07	1.009e-07
Tumor.necrosis.factor.receptor.superfamily.member.19	-2.23764e-09	3.51589e-08
Tumor.necrosis.factor.receptor.superfamily.member.19L	-3.29727e-08	6.86364e-09
Tumor.necrosis.factor.receptor.superfamily.member.1A	-5.53956e-08	-5.98891e-09
Tumor.necrosis.factor.receptor.superfamily.member.1B	-1.79208e-07	-2.02177e-07
Tumor.necrosis.factor.receptor.superfamily.member.21	-4.59481e-08	4.73391e-08
Tumor.necrosis.factor.receptor.superfamily.member.27	1.44661e-08	2.33328e-08
Tumor.necrosis.factor.receptor.superfamily.member.3	5.52967e-08	-1.24669e-08
Tumor.necrosis.factor.receptor.superfamily.member.6	-2.94653e-08	8.69839e-11
Tumor.necrosis.factor.receptor.superfamily.member.6B	-7.54438e-09	4.87947e-09
Tumor.necrosis.factor.receptor.superfamily.member.8	-3.66761e-08	-9.99587e-09
Tumor.necrosis.factor.receptor.superfamily.member.9	-1.28238e-08	1.15684e-08
Tumor.necrosis.factor.receptor.superfamily.member.EDAR	7.87203e-08	7.47619e-08
Tumor.necrosis.factor.inducible.gene.6.protein	-2.94387e-08	3.0766e-08
Tumor.associated.calcium.signal.transducer.2	-8.57669e-09	1.29005e-08
Tyrosine.protein.kinase.ABL1	5.66653e-09	2.78301e-08
Tyrosine.protein.kinase.BTK	9.82106e-09	4.49764e-08
Tyrosine.protein.kinase.CSK	-6.56782e-09	3.19018e-08
Tyrosine.protein.kinase.Fgr	-2.65551e-08	2.91167e-08
Tyrosine.protein.kinase.Fyn	9.1459e-09	9.74176e-08
Tyrosine.protein.kinase.JAK2	-6.6912e-07	3.0599e-07
Tyrosine.protein.kinase.Lck	-7.69325e-09	-5.99359e-09
Tyrosine.protein.kinase.Lyn	2.15472e-08	9.16923e-08
Tyrosine.protein.kinase.Lyn..isoform.B	-5.93735e-09	3.0202e-08
Tyrosine.protein.kinase.receptor.Tie.1..soluble	-4.40994e-08	-1.28166e-08
Tyrosine.protein.kinase.receptor.TYRO3	3.55763e-09	4.27125e-08
Tyrosine.protein.kinase.Tec	-3.13846e-09	8.65042e-09
Tyrosine.protein.kinase.transmembrane.receptor.ROR1	-1.11171e-08	2.16424e-08
Tyrosine.protein.kinase.Yes	-1.47473e-08	6.57738e-09
Tyrosine.protein.kinase.ZAP.70	1.28414e-07	-1.02916e-07
Tyrosine.protein.phosphatase.non.receptor.type.1	3.27e-08	-1.3448e-08
Tyrosine.protein.phosphatase.non.receptor.type.11	-7.63826e-09	8.75502e-09
Tyrosine.protein.phosphatase.non.receptor.type.2	-5.22244e-09	1.27536e-08
Tyrosine.protein.phosphatase.non.receptor.type.6	4.34488e-08	-1.24541e-08
Tyrosine.protein.phosphatase.non.receptor.type.substrate.1	8.3639e-08	-1.06012e-09
Ubiquitin	6.87206e-08	1.05064e-07
Ubiquitin.carboxyl.terminal.hydrolase.25	-2.87507e-08	-1.45994e-08
Ubiquitin.carboxyl.terminal.hydrolase.isozyme.L1	-1.06631e-08	-1.3812e-08
Ubiquitin.conjugating.enzyme.E2.G2	5.5616e-09	-2.65967e-07
Ubiquitin.conjugating.enzyme.E2.L3	4.31449e-10	1.40675e-08
Ubiquitin.conjugating.enzyme.E2.N	-3.46675e-09	2.56718e-08
Ubiquitin.fold.modifier.1	-1.26881e-08	1.04891e-07
Ubiquitin.fold.modifier.conjugating.enzyme.1	-2.14478e-08	4.18478e-08
Ubiquitin.like.protein.ISG15	-1.77358e-08	5.42893e-08
Ubiquitin.1..truncated.mutation.for.UbB	-9.00064e-09	1.13267e-08
UMP.CMP.kinase	1.55848e-07	-8.91578e-08
Urokinase.plasminogen.activator.surface.receptor	-1.35497e-08	9.18105e-09
Urokinase.type.plasminogen.activator	-7.67754e-09	2.38198e-08
Vascular.endothelial.growth.factor.A	-2.04443e-08	2.85717e-09
Vascular.endothelial.growth.factor.A..isoform.121	-3.26929e-08	3.55178e-08
Vascular.endothelial.growth.factor.C	-2.899e-08	1.94662e-08
Vascular.endothelial.growth.factor.D	-1.16749e-08	1.79934e-08
Vascular.endothelial.growth.factor.receptor.2	5.59723e-08	-4.31652e-08
Vascular.endothelial.growth.factor.receptor.3	-4.74332e-08	-4.40225e-08
Vasoactive.Intestinal.Peptide	-3.00474e-08	1.64952e-08
Vesicular.integral.membrane.protein.VIP36	5.48194e-07	-1.21521e-07
Vitamin.K.dependent.protein.C	2.42838e-08	5.05881e-10
Vitronectin	-5.40344e-08	3.43748e-08
von.Willebrand.factor	-6.56225e-07	3.9861e-07
VPS10.domain.containing.receptor.SorCS2	4.84362e-08	9.00404e-09
WAP..kazal..immunoglobulin..kunitz.and.NTR.domain.containing.protein.1	-2.9056e-09	1.57776e-08
WAP..Kazal..immunoglobulin..Kunitz.and.NTR.domain.containing.protein.2	8.25946e-08	1.26955e-07
Wnt.inhibitory.factor.1	5.86087e-09	2.50572e-08
WNT1.inducible.signaling.pathway.protein.1	2.24095e-07	-8.1705e-08
WNT1.inducible.signaling.pathway.protein.3	1.1384e-08	7.48932e-09
X.linked.interleukin.1.receptor.accessory.protein.like.2	6.65408e-09	2.87392e-09
X.ray.repair.cross.complementing.protein.6	-1.23528e-08	9.19985e-09
Xaa.Pro.aminopeptidase.1	-4.96616e-08	-1.39242e-08

## Sheet: GoDARTS Lipidomics
Lipids	Dim.1	Dim.2
Ceramide..d40.1.	-9.12352e-07	1.69741e-06
Ceramide..d40.2.	-9.24691e-07	1.70366e-06
Ceramide..d42.0.	-9.25357e-07	1.70389e-06
Ceramide..d42.1.	-8.84325e-07	1.68798e-06
Ceramide..d42.2.	-9.05037e-07	1.69426e-06
Ceramide..m42.1.	-9.23229e-07	1.69924e-06
cholesterol	1.55041e-05	-5.31874e-07
Diacylglycerol..14.0_18.1.	-8.89566e-07	1.65674e-06
Diacylglycerol..16.0_16.1.	-8.92035e-07	1.64291e-06
Diacylglycerol..16.0_18.1.	-5.94202e-07	1.22733e-06
Diacylglycerol..16.0_18.2.	-7.91985e-07	1.58157e-06
Diacylglycerol..16.0_18.3.	-9.10636e-07	1.68923e-06
Diacylglycerol..16.1_18.1.	-8.53276e-07	1.56509e-06
Diacylglycerol..16.1_18.2.	-9.02118e-07	1.67888e-06
Diacylglycerol..18.0_18.1.	-8.12987e-07	1.59802e-06
Diacylglycerol..18.0_18.2.	-9.02973e-07	1.67696e-06
Diacylglycerol..18.1_18.1.	-6.87081e-07	1.31859e-06
Diacylglycerol..18.1_18.2.	-7.27335e-07	1.48054e-06
Diacylglycerol..18.1_18.3.	-8.77217e-07	1.66454e-06
Diacylglycerol..18.2_18.2.	-8.88703e-07	1.67481e-06
Phosphatidylcholine..14.0_18.1.	-8.89583e-07	1.68234e-06
Phosphatidylcholine..14.0_18.2.	-8.95118e-07	1.70574e-06
Phosphatidylcholine..16.0_0.0.	6.91432e-07	9.67143e-07
Phosphatidylcholine..16.0_16.0.	-8.21424e-07	1.67322e-06
Phosphatidylcholine..16.0_16.1.	-8.03359e-07	1.56322e-06
Phosphatidylcholine..16.0_17.1.	-8.45263e-07	1.59219e-06
Phosphatidylcholine..16.0_18.0.	-6.0051e-07	1.63369e-06
Phosphatidylcholine..16.0_18.1.	1.53546e-06	-1.63921e-07
Phosphatidylcholine..16.0_18.2.	3.99608e-06	1.29557e-06
Phosphatidylcholine..16.0_18.3.	-8.40565e-07	1.6792e-06
Phosphatidylcholine..16.0_20.1.	-9.16591e-07	1.69818e-06
Phosphatidylcholine..16.0_20.2.	-8.23078e-07	1.6749e-06
Phosphatidylcholine..16.0_20.3.	-1.79595e-08	1.25664e-06
Phosphatidylcholine..16.0_20.4.	4.20356e-07	1.74874e-07
Phosphatidylcholine..16.0_20.5.	-6.99073e-07	1.59516e-06
Phosphatidylcholine..16.0_22.4.	-8.54148e-07	1.64501e-06
Phosphatidylcholine..16.0_22.5.	-7.16509e-07	1.56528e-06
Phosphatidylcholine..16.0_22.6.	-3.57971e-07	1.52549e-06
Phosphatidylcholine..16.1_0.0.	-8.97067e-07	1.6807e-06
Phosphatidylcholine..16.1_18.0.	-9.05827e-07	1.67906e-06
Phosphatidylcholine..16.1_18.1.	-8.52205e-07	1.63514e-06
Phosphatidylcholine..16.1_18.2.	-8.70132e-07	1.69764e-06
Phosphatidylcholine..16.1_20.4.	-9.00941e-07	1.68621e-06
Phosphatidylcholine..17.0_18.1.	-8.78473e-07	1.66914e-06
Phosphatidylcholine..17.0_18.2.	-7.06919e-07	1.69531e-06
Phosphatidylcholine..17.0_20.3.	-8.78832e-07	1.68566e-06
Phosphatidylcholine..17.0_20.4.	-8.55049e-07	1.63695e-06
Phosphatidylcholine..18.0_0.0.	-4.30002e-07	1.57579e-06
Phosphatidylcholine..18.0_18.1.	-5.92432e-07	1.41684e-06
Phosphatidylcholine..18.0_18.2.	1.47305e-06	1.39574e-06
Phosphatidylcholine..18.0_18.3.	-8.88535e-07	1.69228e-06
Phosphatidylcholine..18.0_20.2.	-8.96361e-07	1.70476e-06
Phosphatidylcholine..18.0_20.3.	-4.76113e-07	1.48573e-06
Phosphatidylcholine..18.0_20.4.	-2.93528e-07	1.00811e-06
Phosphatidylcholine..18.0_20.5.	-8.38095e-07	1.66206e-06
Phosphatidylcholine..18.0_22.4.	-8.98394e-07	1.68313e-06
Phosphatidylcholine..18.0_22.5.	-8.32478e-07	1.63813e-06
Phosphatidylcholine..18.0_22.6.	-6.65462e-07	1.59868e-06
Phosphatidylcholine..18.1_0.0.	-7.3358e-07	1.60676e-06
Phosphatidylcholine..18.1_18.1.	-7.02406e-07	1.57218e-06
Phosphatidylcholine..18.1_18.2.	-3.86023e-07	1.65725e-06
Phosphatidylcholine..18.1_20.3.	-8.0536e-07	1.63249e-06
Phosphatidylcholine..18.1_20.4.	-8.02106e-07	1.57104e-06
Phosphatidylcholine..18.2_0.0.	-7.56352e-07	1.71278e-06
Phosphatidylcholine..18.2_18.2.	-6.56629e-07	1.73709e-06
Phosphatidylcholine..18.2_20.3.	-8.86668e-07	1.70215e-06
Phosphatidylcholine..18.2_20.4.	-8.36214e-07	1.68305e-06
Phosphatidylcholine..20.3_0.0.	-9.10718e-07	1.69209e-06
Phosphatidylcholine..20.4_0.0.	-8.93174e-07	1.63999e-06
Phosphatidylcholine..22.6_0.0.	-9.18342e-07	1.69977e-06
Phosphatidylcholine..O.16.0_16.0.	-9.06692e-07	1.7009e-06
Phosphatidylcholine..O.16.0_16.1.	-9.21708e-07	1.70063e-06
Phosphatidylcholine..O.16.0_18.1.	-9.13735e-07	1.70725e-06
Phosphatidylcholine..O.16.0_18.2.	-8.99808e-07	1.7187e-06
Phosphatidylcholine..O.16.0_20.3.	-9.17712e-07	1.70595e-06
Phosphatidylcholine..O.16.0_20.4.	-8.74828e-07	1.68961e-06
Phosphatidylcholine..O.16.0_22.5.	-9.18519e-07	1.70248e-06
Phosphatidylcholine..O.16.1_16.0.	-9.02603e-07	1.69364e-06
Phosphatidylcholine..O.16.1_18.0.	-9.27477e-07	1.7057e-06
Phosphatidylcholine..O.16.1_18.1.	-9.25087e-07	1.70689e-06
Phosphatidylcholine..O.16.1_18.2.	-8.90232e-07	1.73292e-06
Phosphatidylcholine..O.16.1_20.3.	-9.19951e-07	1.70877e-06
Phosphatidylcholine..O.16.1_20.4.	-8.83334e-07	1.70971e-06
Phosphatidylcholine..O.16.2_18.0.	-9.26927e-07	1.70488e-06
Phosphatidylcholine..O.16.2_18.1.	-9.24753e-07	1.7033e-06
Phosphatidylcholine..O.17.0_15.0.	-9.25513e-07	1.70557e-06
Phosphatidylcholine..O.17.0_17.1.	-9.2687e-07	1.70567e-06
Phosphatidylcholine..O.18.0_14.0.	-9.28495e-07	1.70629e-06
Phosphatidylcholine..O.18.0_16.1.	-9.27433e-07	1.70537e-06
Phosphatidylcholine..O.18.0_20.4.	-9.06789e-07	1.70473e-06
Phosphatidylcholine..O.18.1_16.0.	-9.19872e-07	1.70857e-06
Phosphatidylcholine..O.18.1_18.2.	-9.13992e-07	1.71665e-06
Phosphatidylcholine..O.18.1_20.3.	-9.17518e-07	1.70937e-06
Phosphatidylcholine..O.18.1_20.4.	-8.69766e-07	1.70681e-06
Phosphatidylcholine..O.18.2_16.0.	-9.19183e-07	1.70994e-06
Phosphatidylcholine..O.18.2_18.1.	-9.25425e-07	1.70697e-06
Phosphatidylcholine..O.18.2_18.2.	-9.08551e-07	1.71739e-06
Phosphatidylcholine..O.18.2_20.4.	-9.01035e-07	1.70737e-06
Phosphatidylethanolamine..16.0_18.1.	-9.066e-07	1.67213e-06
Phosphatidylethanolamine..16.0_18.2.	-8.91309e-07	1.67612e-06
Phosphatidylethanolamine..16.0_20.4.	-8.97967e-07	1.64608e-06
Phosphatidylethanolamine..18.0_18.1.	-9.02074e-07	1.67055e-06
Phosphatidylethanolamine..18.0_18.2.	-8.23973e-07	1.62059e-06
Phosphatidylethanolamine..18.0_20.4.	-8.27328e-07	1.52836e-06
Phosphatidylethanolamine..18.1_0.0.	-9.1298e-07	1.68558e-06
Phosphatidylethanolamine..18.1_18.1.	-9.1008e-07	1.67781e-06
Phosphatidylethanolamine..18.1_18.2.	-8.99694e-07	1.68458e-06
Phosphatidylethanolamine..18.1_20.4.	-8.96443e-07	1.67614e-06
Phosphatidylethanolamine..18.2_0.0.	-9.10758e-07	1.69865e-06
Phosphatidylethanolamine..20.4_0.0.	-9.19846e-07	1.68931e-06
Phosphatidylethanolamine..O.16.1_18.2.	-9.13069e-07	1.7103e-06
Phosphatidylethanolamine..O.16.1_20.4.	-8.78224e-07	1.68579e-06
Phosphatidylethanolamine..O.18.1_18.2.	-9.02392e-07	1.7154e-06
Phosphatidylethanolamine..O.18.1_20.4.	-8.55113e-07	1.67801e-06
Phosphatidylethanolamine..O.18.2_18.1.	-9.2334e-07	1.70616e-06
Phosphatidylethanolamine..O.18.2_18.2.	-9.10824e-07	1.7103e-06
Phosphatidylethanolamine..O.18.2_20.4.	-8.65582e-07	1.68697e-06
Phosphatidylinositol..16.0_18.1.	-9.02154e-07	1.69399e-06
Phosphatidylinositol..16.0_18.2.	-8.98909e-07	1.70772e-06
Phosphatidylinositol..16.0_20.3.	-9.21325e-07	1.7031e-06
Phosphatidylinositol..16.0_20.4.	-8.95998e-07	1.68783e-06
Phosphatidylinositol..16.1_18.0.	-9.17308e-07	1.70126e-06
Phosphatidylinositol..18.0_18.1.	-8.95779e-07	1.69271e-06
Phosphatidylinositol..18.0_18.2.	-8.58009e-07	1.70999e-06
Phosphatidylinositol..18.0_20.3.	-8.76896e-07	1.68013e-06
Phosphatidylinositol..18.0_20.4.	-5.7219e-07	1.45378e-06
Phosphatidylinositol..18.1_18.1.	-9.1624e-07	1.70429e-06
Phosphatidylinositol..18.1_18.2.	-9.1863e-07	1.70727e-06
Phosphatidylinositol..18.1_20.4.	-9.07972e-07	1.69769e-06
Phosphatidylinositol..18.2_18.2.	-9.24429e-07	1.71093e-06
Sphingomyelin..d32.1.	-8.69158e-07	1.70693e-06
Sphingomyelin..d34.0.	-9.15304e-07	1.71139e-06
Sphingomyelin..d34.1.	-3.29101e-07	1.92528e-06
Sphingomyelin..d34.2.	-8.49143e-07	1.72123e-06
Sphingomyelin..d36.1.	-8.2845e-07	1.706e-06
Sphingomyelin..d36.2.	-8.84734e-07	1.707e-06
Sphingomyelin..d38.2.	-9.04378e-07	1.712e-06
Sphingomyelin..d40.1.	-7.66378e-07	1.73455e-06
Sphingomyelin..d40.2.	-8.28416e-07	1.74102e-06
Sphingomyelin..d42.2.	-6.83549e-07	1.82582e-06
Sterol.ester..27.1.14.0.	-4.77754e-07	1.64972e-06
Sterol.ester..27.1.15.0.	-8.35754e-07	1.71027e-06
Sterol.ester..27.1.16.0.	4.63595e-06	1.78571e-06
Sterol.ester..27.1.16.1.	2.27865e-06	1.79473e-08
Sterol.ester..27.1.17.0.	-8.44525e-07	1.7116e-06
Sterol.ester..27.1.17.1.	-7.49312e-07	1.67172e-06
Sterol.ester..27.1.18.0.	-6.77108e-07	1.68379e-06
Sterol.ester..27.1.18.1.	1.03958e-05	-3.55287e-07
Sterol.ester..27.1.18.2.	3.60059e-05	1.48e-05
Sterol.ester..27.1.18.3.	9.503e-07	1.56925e-06
Sterol.ester..27.1.20.2.	-8.81842e-07	1.72019e-06
Sterol.ester..27.1.20.3.	-2.4113e-07	1.72575e-06
Sterol.ester..27.1.20.4.	3.44284e-06	8.5499e-07
Sterol.ester..27.1.20.5.	2.05108e-07	1.90245e-06
Sterol.ester..27.1.22.6.	-4.9352e-07	1.84772e-06
Triacylglycerol..44.0.	-7.93057e-07	1.55402e-06
Triacylglycerol..44.1.	-7.5949e-07	1.51248e-06
Triacylglycerol..46.0.	-6.3305e-07	1.28622e-06
Triacylglycerol..46.1.	-3.29725e-07	9.57686e-07
Triacylglycerol..46.2.	-6.40994e-07	1.37076e-06
Triacylglycerol..48.0.	-3.02026e-07	7.47605e-07
Triacylglycerol..48.1.	1.09706e-06	-1.2668e-06
Triacylglycerol..48.2.	4.48503e-07	-1.56511e-07
Triacylglycerol..48.3.	-4.97853e-07	1.22583e-06
Triacylglycerol..49.1.	-7.2427e-07	1.40673e-06
Triacylglycerol..49.2.	-7.84093e-07	1.49661e-06
Triacylglycerol..49.3.	-8.87326e-07	1.65359e-06
Triacylglycerol..50.1.	4.0901e-06	-5.78183e-06
Triacylglycerol..50.2.	4.65871e-06	-6.95235e-06
Triacylglycerol..50.3.	1.35117e-06	-1.31654e-06
Triacylglycerol..50.4.	-3.20209e-07	9.82807e-07
Triacylglycerol..50.5.	-7.87281e-07	1.54573e-06
Triacylglycerol..51.1.	-7.4598e-07	1.4198e-06
Triacylglycerol..51.2.	-5.56665e-07	1.11287e-06
Triacylglycerol..51.3.	-7.25975e-07	1.44454e-06
Triacylglycerol..51.4.	-8.65e-07	1.63558e-06
Triacylglycerol..52.2.	1.06789e-05	-1.82045e-05
Triacylglycerol..52.3.	8.27289e-06	-1.05536e-05
Triacylglycerol..52.4.	2.91961e-06	-2.64139e-06
Triacylglycerol..52.5.	9.0766e-08	5.50375e-07
Triacylglycerol..52.6.	-6.93959e-07	1.45704e-06
Triacylglycerol..53.2.	-7.21796e-07	1.36934e-06
Triacylglycerol..53.3.	-7.04326e-07	1.37172e-06
Triacylglycerol..53.4.	-8.12524e-07	1.55653e-06
Triacylglycerol..54.2.	-1.85417e-08	2.00849e-07
Triacylglycerol..54.3.	2.05467e-06	-2.91406e-06
Triacylglycerol..54.4.	1.79601e-06	-1.84193e-06
Triacylglycerol..54.5.	1.07835e-06	-8.87626e-07
Triacylglycerol..54.6.	1.46454e-07	3.98352e-07
Triacylglycerol..54.7.	-5.84118e-07	1.33285e-06
Triacylglycerol..56.2.	-8.34245e-07	1.56714e-06
Triacylglycerol..56.3.	-7.94612e-07	1.53377e-06
Triacylglycerol..56.4.	-7.92358e-07	1.5162e-06
Triacylglycerol..56.5.	-5.64905e-07	1.09248e-06
Triacylglycerol..56.6.	-3.30097e-07	7.95002e-07
Triacylglycerol..56.7.	-2.58777e-07	8.89881e-07
Triacylglycerol..56.8.	-6.19416e-07	1.41731e-06
Triacylglycerol..58.7.	-8.21553e-07	1.55504e-06
Triacylglycerol..58.8.	-8.01079e-07	1.55991e-06

## Sheet: GoDARTS Proteomics
Proteins	Dim.1	Dim.2
.Pyruvate.dehydrogenase..acetyl.transferring...kinase.isozyme.1..mitochondrial	-1.31926e-09	7.48808e-09
1.phosphatidylinositol.4.5.bisphosphate.phosphodiesterase.gamma.1	9.62743e-09	-8.75873e-09
14.3.3.protein.beta.alpha	-2.89915e-08	3.42937e-08
14.3.3.protein.epsilon	-2.11952e-08	-5.1856e-09
14.3.3.protein.family	3.10702e-09	5.10591e-09
14.3.3.protein.sigma	2.70359e-08	-1.68152e-08
14.3.3.protein.theta	1.21754e-08	-2.25424e-09
14.3.3.protein.zeta.delta	-4.62617e-08	5.23294e-07
15.hydroxyprostaglandin.dehydrogenase..NAD....	8.76076e-08	-1.72185e-08
2..5..oligoadenylate.synthase.1	-1.1605e-08	-2.38323e-08
26S.proteasome.non.ATPase.regulatory.subunit.7	-4.81466e-09	1.42156e-08
3.hydroxy.3.methylglutaryl.coenzyme.A.reductase	-5.34054e-08	8.12915e-09
3.hydroxyacyl.CoA.dehydrogenase.type.2	-3.29247e-08	-9.70279e-09
3.hydroxyisobutyrate.dehydrogenase..mitochondrial	-2.80427e-08	2.87236e-08
3.phosphoinositide.dependent.protein.kinase.1	-7.15653e-10	5.10444e-08
40S.ribosomal.protein.S3	-3.71828e-09	1.11313e-08
40S.ribosomal.protein.S3a	2.54256e-08	-8.66043e-10
40S.ribosomal.protein.S7	1.72882e-08	-5.97128e-08
40S.ribosomal.protein.SA	-1.99323e-08	1.19443e-08
6.phosphogluconate.dehydrogenase..decarboxylating	-3.74511e-09	6.67874e-09
60.kDa.heat.shock.protein..mitochondrial	-3.3057e-09	-6.32937e-09
72.kDa.type.IV.collagenase	-5.81698e-08	1.01387e-07
A.disintegrin.and.metalloproteinase.with.thrombospondin.motifs.1	-6.53433e-09	8.09161e-10
A.disintegrin.and.metalloproteinase.with.thrombospondin.motifs.13	5.57886e-08	-1.2356e-08
A.disintegrin.and.metalloproteinase.with.thrombospondin.motifs.15	-5.44286e-09	8.26392e-09
A.disintegrin.and.metalloproteinase.with.thrombospondin.motifs.4	1.30348e-08	2.15719e-08
A.disintegrin.and.metalloproteinase.with.thrombospondin.motifs.5	-5.17122e-09	6.69886e-09
Abelson.tyrosine.protein.kinase.2	4.15002e-08	-3.92955e-08
Acidic.leucine.rich.nuclear.phosphoprotein.32.family.member.B	-1.75866e-08	1.08546e-08
Activated.Protein.C	1.47107e-08	3.57736e-09
Activin.receptor.type.1B	-1.92053e-09	8.82329e-09
Adapter.molecule.crk	7.75206e-09	1.78334e-07
Adenylate.kinase.isoenzyme.1	-2.83084e-08	-2.77537e-09
Adenylosuccinate.lyase	1.27823e-09	-1.78376e-10
Adhesion.G.protein.coupled.receptor.G5	-4.58531e-09	8.73521e-09
Adiponectin	-1.86202e-08	1.06311e-07
ADP.ribosyl.cyclase.cyclic.ADP.ribose.hydrolase.1	-2.69544e-09	7.93646e-09
ADP.ribosyl.cyclase.cyclic.ADP.ribose.hydrolase.2	1.11345e-09	-2.87117e-09
Adrenomedullin	-1.14415e-08	-6.77406e-09
Advanced.glycosylation.end.product.specific.receptor..soluble	-4.988e-09	1.53609e-08
Afamin	4.37355e-07	-4.40397e-07
Aggrecan.core.protein	-1.47356e-08	9.7634e-09
Agouti.related.protein	-1.33813e-08	-2.56416e-09
AH.receptor.interacting.protein	1.52009e-08	-9.84405e-09
Alanine.aminotransferase.1	4.69249e-09	-2.83598e-08
Alcohol.dehydrogenase..NADP....	-1.35499e-08	-5.57533e-08
Allograft.inflammatory.factor.1	4.16598e-08	-2.61825e-08
Alpha..1.3..fucosyltransferase.5	-9.10413e-08	-3.47207e-09
Alpha.1.antichymotrypsin.complex	-4.5241e-08	-5.83222e-08
Alpha.2.antiplasmin	-5.13151e-09	5.7511e-09
Alpha.2.HS.glycoprotein	1.73724e-08	-2.22788e-09
Alpha.2.macroglobulin	-1.06003e-07	4.02004e-07
alpha.2.macroglobulin.receptor.associated.protein	8.56559e-10	-1.90266e-08
Alpha.enolase	9.7608e-08	-1.00092e-07
alpha.Fetoprotein	5.74038e-09	5.16267e-08
Alpha.L.iduronidase	-9.28635e-10	4.34363e-09
Alpha.soluble.NSF.attachment.protein	-1.16205e-08	9.49127e-09
Aminoacylase.1	1.24713e-07	-5.2065e-07
AMP.Kinase..alpha1beta1gamma1.	-1.07128e-08	1.18711e-09
AMP.Kinase..alpha2beta2gamma1.	3.77527e-08	2.92626e-08
Amphiregulin	1.20587e-08	6.11632e-09
Amyloid.beta.A4.protein	1.84102e-09	1.38964e-08
Angiogenin	-2.9944e-08	-9.41869e-10
Angiopoietin.1	3.55676e-08	3.36157e-08
Angiopoietin.1.receptor..soluble	-6.55283e-10	-5.49265e-09
Angiopoietin.2	-6.70341e-09	6.43485e-09
Angiopoietin.4	-1.01308e-08	8.72429e-09
Angiopoietin.related.protein.3	-5.51315e-09	6.34714e-09
Angiostatin	6.29849e-08	-1.89725e-07
Angiotensinogen	8.55679e-08	-4.28639e-08
Ankyrin.2	2.16953e-08	2.48273e-08
Annexin.A1	1.29379e-08	-4.76073e-09
Annexin.A2	3.70607e-08	-1.40279e-08
Annexin.A5	-1.99322e-09	1.98537e-08
Anterior.gradient.protein.2.homolog	1.38703e-07	-1.57702e-07
Antileukoproteinase	-8.89927e-08	-3.19862e-07
Antithrombin.III	-4.80347e-07	3.83697e-07
Apolipoprotein.A.I	1.91337e-07	1.91136e-07
Apolipoprotein.B	6.1597e-07	3.48727e-07
Apolipoprotein.D	9.09694e-08	-7.25134e-08
Apolipoprotein.L1	9.05347e-07	-3.30443e-07
Apolipoprotein.M	-3.41481e-08	2.32038e-07
Apoptosis.regulator.Bcl.2	5.75266e-09	2.13298e-09
Appetite.regulating.hormone	-6.55266e-08	1.17568e-09
Arginase.1	1.42926e-07	-1.37011e-07
Aromatic.L.amino.acid.decarboxylase	-6.37008e-09	6.81791e-09
Artemin	-7.13843e-09	1.72976e-08
Arylsulfatase.A	8.01867e-09	1.14353e-08
Arylsulfatase.B	3.81364e-08	3.94125e-09
Asialoglycoprotein.receptor.1	1.89607e-09	-4.96317e-09
Aspartate.aminotransferase..cytoplasmic	4.60053e-08	3.64958e-08
AT.rich.interactive.domain.containing.protein.3A	-1.06067e-08	1.70012e-08
ATP.synthase.subunit.beta..mitochondrial	1.82441e-07	-6.47495e-08
ATP.synthase.subunit.O..mitochondrial	-5.06248e-08	-7.25608e-08
ATP.dependent.RNA.helicase.DDX19B	1.81287e-08	-2.71789e-08
Atrial.natriuretic.factor	1.33772e-09	1.33923e-08
Aurora.kinase.A	1.03969e-08	5.81145e-09
Aurora.kinase.B	-2.43589e-08	7.18563e-09
Azurocidin	-1.11699e-08	1.96485e-08
B.cell.receptor.CD22	3.78852e-09	-6.65935e-09
Bactericidal.permeability.increasing.protein	-4.15021e-08	-3.27901e-08
Baculoviral.IAP.repeat.containing.protein.3	-3.65093e-09	1.3491e-08
Baculoviral.IAP.repeat.containing.protein.5	1.02477e-08	-5.22937e-09
Baculoviral.IAP.repeat.containing.protein.7.Isoform.beta	-4.82327e-09	1.00646e-08
Basal.Cell.Adhesion.Molecule	-4.46822e-09	9.17839e-09
Basigin	1.03351e-09	3.88079e-09
Bcl.2.like.protein.1	2.44781e-10	1.10572e-08
Bcl.2.like.protein.2	-1.91375e-09	3.12828e-08
Bcl.2.related.protein.A1	3.38935e-08	2.84364e-08
Bcl2.associated.agonist.of.cell.death	1.87399e-08	2.70726e-09
Beta.2.microglobulin	-3.72706e-08	1.02862e-08
beta.adrenergic.receptor.kinase.1	-1.40585e-09	-9.21916e-09
Beta.Ala.His.dipeptidase	1.12755e-07	-7.06432e-08
Beta.endorphin	1.36699e-08	1.20228e-08
beta.nerve.growth.factor	-4.22311e-08	-2.30289e-08
Betacellulin	4.42803e-09	1.05742e-08
BH3.interacting.domain.death.agonist	-2.6091e-08	1.89431e-10
Biglycan	1.59622e-08	-1.27546e-07
BMP.binding.endothelial.regulator.protein	-9.52724e-09	1.91672e-08
Bone.morphogenetic.protein.10	-7.60701e-09	9.77599e-09
Bone.morphogenetic.protein.6	3.93819e-09	1.4094e-08
Bone.morphogenetic.protein.7	6.57514e-09	1.66256e-08
Bone.morphogenetic.protein.receptor.type.1A	-7.40443e-09	1.44556e-08
Bone.morphogenetic.protein.receptor.type.2	-3.65728e-08	9.08121e-09
Brain.natriuretic.peptide.32	-2.59902e-09	7.87875e-09
Brain.derived.neurotrophic.factor	7.15261e-09	3.57273e-08
Brain.specific.serine.protease.4	-7.63873e-09	-2.69588e-09
Breast.cancer.anti.estrogen.resistance.protein.3	2.11625e-08	-2.23116e-08
Brevican.core.protein	-7.85091e-10	2.23852e-08
Brother.of.CDO	2.8552e-09	4.47878e-08
C.C.motif.chemokine.1	1.46346e-08	-2.49781e-10
C.C.motif.chemokine.13	1.5999e-09	1.01069e-08
C.C.motif.chemokine.14	-2.18328e-07	6.98329e-08
C.C.motif.chemokine.15	-5.216e-08	-3.97315e-08
C.C.motif.chemokine.16	4.83416e-08	-6.72559e-07
C.C.motif.chemokine.17	-2.12188e-08	2.49385e-08
C.C.motif.chemokine.18	-6.18935e-08	-4.16672e-08
C.C.motif.chemokine.19	-4.24425e-08	6.15492e-09
C.C.motif.chemokine.2	-6.59103e-09	1.41838e-08
C.C.motif.chemokine.20	-1.16317e-08	1.3325e-08
C.C.motif.chemokine.21	-5.62076e-08	-1.20667e-07
C.C.motif.chemokine.22	-1.7406e-08	-1.09696e-08
C.C.motif.chemokine.23	-2.85592e-08	7.31902e-11
C.C.motif.chemokine.24	7.86479e-10	1.44441e-08
C.C.motif.chemokine.25	3.64889e-08	-6.39706e-08
C.C.motif.chemokine.26	-6.30748e-08	5.90295e-09
C.C.motif.chemokine.27	-4.79446e-09	6.11732e-09
C.C.motif.chemokine.28	-4.36415e-08	1.05406e-07
C.C.motif.chemokine.3	-8.82889e-09	-1.60057e-08
C.C.motif.chemokine.3.like.1	-1.27593e-09	-7.34307e-09
C.C.motif.chemokine.4.like	-1.22268e-09	-9.80035e-10
C.C.motif.chemokine.5	-3.13476e-07	-2.42703e-07
C.C.motif.chemokine.7	7.96579e-08	1.53437e-08
C.C.motif.chemokine.8	-5.01626e-09	1.03412e-08
C.reactive.protein	-1.45872e-07	-6.66497e-07
C.type.lectin.domain.family.1.member.B	9.19415e-09	4.85836e-08
C.type.lectin.domain.family.4.member.K	-2.60208e-08	1.21144e-08
C.type.lectin.domain.family.4.member.M	9.9266e-08	-3.70952e-08
C.type.lectin.domain.family.7.member.A	-8.47478e-09	8.43115e-09
C.type.mannose.receptor.2	8.68939e-09	3.09581e-08
C.X.C.motif.chemokine.10	-2.64407e-08	-2.03573e-09
C.X.C.motif.chemokine.11	-4.1333e-08	4.03237e-08
C.X.C.motif.chemokine.13	-4.39711e-08	3.6576e-09
C.X.C.motif.chemokine.16	-2.8646e-08	-1.55742e-08
C.X.C.motif.chemokine.5	2.01228e-09	2.17766e-09
C.X.C.motif.chemokine.6	7.93082e-08	4.4743e-08
C.X.C.motif.chemokine.9	-3.23665e-09	1.85844e-08
C3a.anaphylatoxin.des.Arginine	-7.55847e-08	-7.6539e-07
C5a.anaphylatoxin	-1.30294e-07	-1.36029e-07
Cadherin.1	1.43479e-08	-6.47058e-07
Cadherin.12	-2.33089e-09	1.62671e-08
Cadherin.15	1.3029e-07	-1.30703e-07
Cadherin.2	-4.54044e-08	-1.79012e-09
Cadherin.3	3.46823e-07	-2.74427e-07
Cadherin.5	-3.00912e-08	9.78568e-08
Cadherin.6	1.0651e-08	-6.66109e-09
Calcineurin	-5.44361e-09	8.22268e-09
Calcineurin.subunit.B.type.1	3.06013e-07	-3.37122e-07
Calcium.dependent.phospholipase.A2	-2.95107e-09	6.78697e-09
Calcium.calmodulin.dependent.3..5..cyclic.nucleotide.phosphodiesterase.1A	-6.6157e-09	1.24113e-08
Calcium.calmodulin.dependent.protein.kinase.kinase.1	-2.99556e-09	9.8954e-09
Calcium.calmodulin.dependent.protein.kinase.type.1	4.29451e-08	-1.44075e-08
Calcium.calmodulin.dependent.protein.kinase.type.1D	7.78175e-08	-1.58257e-09
Calcium.calmodulin.dependent.protein.kinase.type.II.subunit.alpha	-6.69947e-08	4.11381e-08
Calcium.calmodulin.dependent.protein.kinase.type.II.subunit.beta	-9.52815e-09	-2.04789e-09
Calcium.calmodulin.dependent.protein.kinase.type.II.subunit.delta	1.29494e-08	-1.55634e-09
Calpain.I	2.50905e-08	7.05174e-08
Calpastatin	-8.86919e-08	2.27909e-08
Calreticulin	-2.88657e-09	-2.5387e-09
cAMP.dependent.protein.kinase.catalytic.subunit.alpha	2.55198e-08	5.386e-08
cAMP.regulated.phosphoprotein.19	-4.64527e-09	1.47338e-08
cAMP.specific.3..5..cyclic.phosphodiesterase.4D	2.77529e-09	5.55467e-09
Carbohydrate.sulfotransferase.15	-2.99167e-08	9.7096e-10
Carbohydrate.sulfotransferase.2	-4.10608e-08	1.86889e-08
Carbohydrate.sulfotransferase.6	-5.3615e-09	1.161e-08
Carbonic.anhydrase.1	3.07428e-08	-1.09085e-07
Carbonic.anhydrase.13	9.19518e-08	4.58127e-07
Carbonic.anhydrase.2	-7.54855e-09	2.68122e-08
Carbonic.anhydrase.3	-3.5331e-08	5.59223e-08
Carbonic.anhydrase.4	-8.80337e-09	-1.26877e-08
Carbonic.anhydrase.6	4.65692e-08	1.91835e-07
Carbonic.anhydrase.7	-7.66164e-09	-5.82951e-10
Carbonic.anhydrase.related.protein.10	1.75722e-09	1.28823e-08
Carboxypeptidase.B2	4.57366e-08	-5.79678e-08
Carboxypeptidase.E	3.53199e-08	4.4093e-10
Cardiotrophin.1	-8.41345e-09	5.64865e-09
Casein.kinase.II.2.alpha..2.beta.heterotetramer	-1.58228e-07	7.61996e-08
Casein.kinase.II.subunit.alpha	-3.45666e-09	6.39587e-09
Caspase.10	3.71573e-08	5.85835e-08
Caspase.2	-4.32721e-09	1.56248e-08
Caspase.3	3.8276e-08	9.3428e-08
Catalase	5.64562e-08	-1.73349e-07
Cathepsin.B	-2.58701e-09	-1.2014e-08
Cathepsin.D	5.76469e-09	-1.02764e-08
Cathepsin.F	-8.67699e-08	3.42939e-08
Cathepsin.G	-8.52857e-09	1.75538e-08
Cathepsin.H	-3.26888e-09	-7.28004e-09
Cathepsin.L2	2.23991e-08	3.72574e-09
Cathepsin.S	-2.17399e-08	-3.30124e-09
Cathepsin.Z	-1.20347e-09	-5.35316e-08
Cation.independent.mannose.6.phosphate.receptor	2.23208e-07	-1.68093e-07
CCAAT.enhancer.binding.protein.beta	1.39538e-08	-2.41771e-08
CD109.antigen	5.15519e-08	5.45776e-08
CD166.antigen	2.22909e-08	5.40712e-08
CD177.antigen	-2.62296e-08	3.20152e-09
CD209.antigen	1.21842e-08	3.44803e-08
CD226.antigen	-5.11115e-08	-2.59549e-08
CD40.ligand	3.12084e-08	1.84831e-08
CD48.antigen	-1.11084e-08	1.20395e-08
CD5.antigen.like	-5.57044e-08	-2.21138e-08
CD59.glycoprotein	-2.33526e-08	1.04905e-08
CD63.antigen	2.33456e-08	-1.15397e-09
CD70.antigen	9.52159e-09	6.00569e-08
CD83.antigen	-1.07471e-08	1.09265e-08
CD97.antigen	8.63859e-09	-6.71256e-09
Cell.adhesion.molecule.1	5.56859e-09	-1.49541e-08
Cell.adhesion.molecule.3	1.99527e-08	-1.43104e-08
Cell.adhesion.molecule.related.down.regulated.by.oncogenes	4.82861e-08	3.55159e-09
Cell.surface.glycoprotein.CD200.receptor.1	3.58574e-08	-1.53853e-08
Cellular.tumor.antigen.p53	7.03358e-08	-4.26627e-08
Cerebral.dopamine.neurotrophic.factor	-2.64535e-08	1.36482e-08
cGMP.dependent.3..5..cyclic.phosphodiesterase	3.66595e-08	-4.26303e-08
cGMP.inhibited.3..5..cyclic.phosphodiesterase.A	2.47475e-08	-2.36478e-08
cGMP.specific.3..5..cyclic.phosphodiesterase	-2.16181e-09	1.25887e-09
Chitinase.3.like.protein.1	-4.10552e-07	-1.67497e-06
Chitotriosidase.1	-1.50772e-08	-7.7225e-08
Chloride.intracellular.channel.protein.1	2.53072e-08	-9.84068e-09
Choline.ethanolamine.kinase	6.71986e-07	-7.69943e-07
Chordin.like.protein.1	-4.19131e-08	2.26122e-08
Chorionic.somatomammotropin.hormone	6.51521e-08	3.87141e-08
Chromobox.protein.homolog.5	-7.5925e-10	-1.53151e-08
Chromogranin.A	-5.68309e-08	2.39945e-08
Chymase	5.14072e-09	-1.47873e-09
Ciliary.neurotrophic.factor	-4.9083e-09	1.14331e-08
Ciliary.neurotrophic.factor.receptor.subunit.alpha	-7.47543e-12	3.66198e-08
Ck.beta.8.1	-6.22135e-07	-1.61863e-07
CMRF35.like.molecule.6	5.194e-09	1.50417e-08
Coactosin.like.protein	2.85047e-08	3.51999e-08
Coagulation.factor.IX	-3.10068e-08	1.11051e-08
Coagulation.factor.IXab	-2.77915e-08	1.70288e-08
Coagulation.Factor.V	3.91587e-09	4.0246e-08
Coagulation.factor.VII	-6.8776e-09	7.09924e-09
Coagulation.Factor.X	7.91301e-08	-6.33485e-08
Coagulation.factor.Xa	7.51706e-08	-5.19349e-08
Coagulation.Factor.XI	4.03831e-09	5.97632e-09
Cofilin.1	2.61403e-08	1.31125e-11
Coiled.coil.domain.containing.protein.80	-2.84993e-08	6.39171e-09
Collagen.alpha.1.XXIII..chain	-1.04459e-08	1.66501e-09
Collagenase.3	-4.35708e-09	3.34632e-09
Collectin.11	-3.23351e-08	-2.79763e-07
Collectin.12	3.39291e-08	6.60917e-08
COMM.domain.containing.protein.7	-2.52226e-08	1.75505e-08
Complement.C1q.subcomponent	1.84274e-07	-3.30581e-09
Complement.C1r.subcomponent	3.67112e-09	-7.96257e-09
Complement.C2	1.48173e-08	-9.62685e-09
Complement.C4	-2.78856e-08	-6.94118e-07
Complement.C5	2.22501e-09	-1.77934e-08
Complement.component.1.Q.subcomponent.binding.protein..mitochondrial	1.02914e-07	-2.08839e-08
Complement.component.C1q.receptor	-4.72298e-08	2.75815e-08
Complement.component.C6	-7.31296e-08	-2.36571e-07
Complement.component.C7	-8.27047e-10	-7.74557e-10
Complement.component.C8	5.27718e-08	-4.5707e-08
Complement.component.C9	-1.13032e-06	1.24392e-06
Complement.decay.accelerating.factor	-5.41216e-08	4.24296e-08
Complement.factor.B	6.80557e-08	-7.61448e-08
Complement.factor.D	-2.9312e-09	-2.83836e-11
Complement.factor.H	2.60582e-07	-3.312e-07
Complement.factor.I	2.34142e-07	-3.24067e-07
Connective.tissue.growth.factor	-1.40966e-08	-2.27757e-08
Connective.tissue.activating.peptide.III	3.01779e-07	6.6967e-07
Contactin.1	3.95125e-08	5.5861e-07
Contactin.2	-9.53348e-09	1.18353e-08
Contactin.4	1.91599e-08	2.90898e-08
Contactin.5	-6.95493e-09	4.15308e-09
Copine.1	-1.50216e-09	1.4453e-09
Corticosteroid.binding.globulin	1.13684e-08	-9.11875e-09
Corticotropin	-2.14223e-08	1.35162e-08
Creatine.kinase.B.type	-2.1764e-08	1.2413e-08
Creatine.kinase.M.type	9.01104e-09	1.52203e-08
Creatine.kinase.M.type.Creatine.kinase.B.type.heterodimer	1.18095e-09	1.08488e-08
Cryptic.protein	7.99113e-08	-2.3934e-08
Cyclin.dependent.kinase.1.G2.mitotic.specific.cyclin.B1.complex	-7.50332e-09	6.96543e-09
Cyclin.dependent.kinase.2.Cyclin.A2.complex	-2.51575e-08	1.58478e-08
Cyclin.dependent.kinase.5.Cyclin.dependent.kinase.5.activator.1.complex	1.20522e-08	-9.17598e-09
Cyclin.dependent.kinase.8.Cyclin.C.complex	-1.13176e-08	2.63403e-09
Cyclin.dependent.kinase.inhibitor.1B	-5.01991e-08	1.27544e-08
Cystatin.C	-2.79748e-08	2.5699e-09
Cystatin.D	-3.67526e-08	6.56495e-08
Cystatin.F	1.54112e-08	1.75069e-08
Cystatin.M	-5.46084e-08	-6.33495e-09
Cystatin.S	-3.45226e-09	1.28665e-08
Cystatin.SA	-1.59246e-07	9.35646e-08
Cystatin.SN	6.98333e-09	3.85736e-08
Cysteine.and.glycine.rich.protein.3	-3.78039e-09	4.23204e-08
Cysteine.rich.secretory.protein.3	-4.60418e-09	8.23662e-09
Cysteine.rich.with.EGF.like.domain.protein.1	-3.42264e-08	-3.86258e-08
Cytochrome.c	-5.7126e-09	1.48127e-08
Cytochrome.P450.3A4	2.92537e-08	4.4459e-10
Cytokine.receptor.common.subunit.gamma	5.67045e-09	-7.47557e-10
Cytokine.receptor.like.factor.1.Cardiotrophin.like.cytokine.factor.1.Complex	9.7628e-09	-1.04685e-08
Cytokine.receptor.like.factor.2	7.44583e-09	2.15749e-09
Cytoplasmic.protein.NCK1	-1.75467e-09	1.55456e-08
Cytoplasmic.tyrosine.protein.kinase.BMX	-1.71328e-09	1.15505e-08
Cytoskeleton.associated.protein.2	2.89724e-08	-1.51331e-07
Cytotoxic.and.regulatory.T.cell.molecule	-1.41501e-08	3.90632e-08
Cytotoxic.T.lymphocyte.protein.4	-1.40541e-08	1.15401e-08
D.dimer	-2.3189e-08	1.33227e-08
dCTP.pyrophosphatase.1	-8.39007e-09	5.1403e-09
Death.associated.protein.kinase.2	2.77252e-08	-2.19013e-08
Decorin	2.13657e-08	-7.49411e-08
Delta.like.protein.1	4.58783e-08	-1.31022e-08
Delta.like.protein.4	-7.10985e-09	8.08932e-09
Desert.hedgehog.protein.N.product	-8.6447e-09	1.17884e-08
Desmocollin.2	-3.24639e-08	4.96791e-09
Desmocollin.3	-3.119e-09	1.13298e-08
Desmoglein.1	2.87214e-08	-4.75057e-10
Diablo.homolog..mitochondrial	1.08072e-08	1.59687e-08
Dickkopf.like.protein.1	2.41165e-07	-2.23236e-07
Dickkopf.related.protein.1	1.65413e-08	3.10766e-08
Dickkopf.related.protein.3	-5.40056e-08	6.67223e-08
Dickkopf.related.protein.4	-3.28924e-08	2.56417e-08
Dipeptidyl.peptidase.1	-1.06597e-08	-1.04516e-09
Dipeptidyl.peptidase.2	7.2712e-08	4.68687e-08
Discoidin.domain.containing.receptor.2	5.98484e-09	9.89241e-09
Disintegrin.and.metalloproteinase.domain.containing.protein.12	-5.14241e-09	-9.09549e-09
Disintegrin.and.metalloproteinase.domain.containing.protein.9	-1.19838e-09	-5.6253e-08
DNA.repair.protein.RAD51.homolog.1	3.69549e-08	6.69372e-09
DNA.topoisomerase.1	9.96427e-10	-3.5844e-09
DnaJ.homolog.subfamily.B.member.1	-7.12134e-09	1.06967e-08
Down.syndrome.cell.adhesion.molecule	-1.93509e-08	-1.42661e-08
Drebrin.like.protein	1.8451e-08	6.9234e-08
Dual.3..5..cyclic.AMP.and..GMP.phosphodiesterase.11A	1.29445e-08	-9.00099e-09
Dual.specificity.mitogen.activated.protein.kinase.kinase.1	-6.32229e-09	8.09158e-09
Dual.specificity.mitogen.activated.protein.kinase.kinase.2	-5.88393e-09	-7.26365e-09
Dual.specificity.mitogen.activated.protein.kinase.kinase.3	-1.07407e-08	-2.37781e-08
Dual.specificity.mitogen.activated.protein.kinase.kinase.4	-1.13786e-07	4.22515e-08
Dual.specificity.protein.phosphatase.3	3.14887e-09	1.00614e-07
Dual.specificity.tyrosine.phosphorylation.regulated.kinase.3	4.13039e-08	-4.49379e-08
Dynactin.subunit.2	-7.43521e-09	6.03446e-10
Dynein.light.chain.1..cytoplasmic	4.11516e-08	7.32637e-08
Dynein.light.chain.roadblock.type.1	-1.06737e-08	2.44445e-08
E.selectin	1.69905e-07	-7.16265e-07
E3.ubiquitin.protein.ligase.Mdm2	-2.37303e-09	1.13518e-08
E3.ubiquitin.protein.ligase.RNF43	1.46913e-08	-1.07579e-08
E3.ubiquitin.protein.ligase.ZNRF3	-6.10717e-09	-5.50102e-09
Ectodysplasin.A..secreted.form	1.02667e-07	3.80556e-08
Ectonucleoside.triphosphate.diphosphohydrolase.1	2.62441e-08	-1.47294e-08
Ectonucleoside.triphosphate.diphosphohydrolase.3	6.5393e-09	-2.08624e-08
Ectonucleoside.triphosphate.diphosphohydrolase.5	1.29319e-08	7.86642e-09
Ectonucleotide.pyrophosphatase.phosphodiesterase.family.member.7	1.20579e-07	-4.84414e-07
Elafin	-1.48221e-07	-1.61121e-07
Elongation.factor.1.beta	5.1455e-11	1.60334e-08
Endoglin	2.37784e-09	-1.60448e-08
Endoplasmic.reticulum.resident.protein.29	-1.05961e-08	-9.78809e-08
Endostatin	-7.34091e-07	-6.00627e-07
Endothelial.cell.selective.adhesion.molecule	5.12534e-10	1.95645e-08
Endothelial.cell.specific.molecule.1	1.5962e-09	1.23228e-08
Endothelial.monocyte.activating.polypeptide.2	2.60364e-08	-2.66902e-08
Endothelin.converting.enzyme.1	1.10595e-08	-1.21605e-07
Enteropeptidase	-3.43592e-09	1.47859e-09
Eotaxin	-1.05252e-08	1.39815e-08
Ephrin.type.A.receptor.10	-1.12885e-08	1.62998e-08
Ephrin.type.A.receptor.2	-4.16533e-08	1.18296e-08
Ephrin.type.A.receptor.5	-1.36316e-08	1.70618e-08
Ephrin.type.B.receptor.2	-6.95202e-09	7.60035e-09
Ephrin.type.B.receptor.4	1.44899e-07	-1.1623e-07
Ephrin.type.B.receptor.6	-1.03649e-08	1.88726e-08
Ephrin.A2	-6.95561e-09	8.35069e-09
Ephrin.A3	-5.60086e-09	7.19774e-10
Ephrin.A4	-1.55926e-08	3.23392e-09
Ephrin.A5	-1.6173e-08	8.30325e-09
Ephrin.B1	3.6829e-08	5.967e-08
Ephrin.B2	-1.11879e-07	2.96709e-09
Ephrin.B3	-2.22561e-08	1.79055e-08
Epidermal.growth.factor	1.19776e-08	2.87546e-08
Epidermal.growth.factor.receptor	1.90568e-07	4.15577e-08
Epidermal.growth.factor.receptor.substrate.15.like.1	-2.58736e-08	4.70034e-08
Epidermal.growth.factor.receptor.variant.III	-9.08314e-09	6.42229e-08
Epiregulin	3.86776e-08	2.31503e-08
Epithelial.discoidin.domain.containing.receptor.1	-1.31862e-09	6.01501e-09
Erythropoietin	-1.06425e-08	-7.32624e-09
Erythropoietin.receptor	-3.26073e-09	9.4842e-09
Estradiol.17.beta.dehydrogenase.1	-2.46726e-08	1.30819e-08
Estrogen.receptor	3.77622e-09	6.15809e-10
Eukaryotic.initiation.factor.4A.III	-4.26653e-09	2.18155e-08
Eukaryotic.translation.initiation.factor.4.gamma.2	1.51968e-09	9.887e-08
Eukaryotic.translation.initiation.factor.4E.binding.protein.2	-3.90037e-08	2.18655e-08
Eukaryotic.translation.initiation.factor.4H	-5.24905e-09	6.02743e-08
Eukaryotic.translation.initiation.factor.5	-3.67608e-09	1.05738e-07
Eukaryotic.translation.initiation.factor.5A.1	3.61373e-09	1.33664e-08
Extracellular.matrix.protein.1	-1.97167e-07	7.26106e-08
Extracellular.superoxide.dismutase..Cu.Zn.	-2.11688e-08	6.93914e-09
FACT.complex.subunit.SSRP1	1.43075e-08	-4.92615e-08
Fatty.acid.binding.protein..epidermal	2.88501e-09	5.34206e-09
Fatty.acid.binding.protein..heart	-2.82325e-07	-3.69426e-07
Fatty.acid.binding.protein..liver	-1.05785e-07	-1.96484e-07
Fc.receptor.like.protein.3	2.5759e-09	-2.04937e-09
Ferritin	-1.70255e-07	-1.01613e-06
Fetuin.B	2.07516e-08	7.86071e-11
Fibrinogen	-1.49575e-06	1.75566e-06
Fibrinogen.gamma.chain	-1.49594e-07	2.32224e-08
Fibroblast.growth.factor.1	-5.4706e-09	7.40076e-09
Fibroblast.growth.factor.10	-6.24022e-10	9.20012e-09
Fibroblast.growth.factor.12	-3.99705e-09	1.15747e-08
Fibroblast.growth.factor.16	-3.5379e-09	3.46403e-09
Fibroblast.growth.factor.17	-3.86786e-09	6.7914e-09
Fibroblast.growth.factor.18	-8.60682e-09	7.8903e-09
Fibroblast.growth.factor.19	-7.0132e-09	5.66486e-09
Fibroblast.growth.factor.2	1.7295e-07	1.01811e-07
Fibroblast.growth.factor.20	-5.05184e-09	1.56414e-08
Fibroblast.growth.factor.23	-1.59848e-08	3.01271e-08
Fibroblast.growth.factor.4	-3.88537e-09	9.82268e-09
Fibroblast.growth.factor.5	-3.77395e-11	-2.24741e-08
Fibroblast.growth.factor.6	-1.19014e-08	-1.15302e-09
Fibroblast.growth.factor.7	-9.17228e-09	1.32405e-08
Fibroblast.growth.factor.8.isoform.A	-8.85587e-09	-2.12101e-08
Fibroblast.growth.factor.8.isoform.B	-9.2882e-09	-7.62229e-08
Fibroblast.growth.factor.9	4.82408e-09	8.57064e-09
Fibroblast.growth.factor.receptor.1	-1.2172e-08	1.69655e-08
Fibroblast.growth.factor.receptor.2	4.72052e-09	8.77398e-09
Fibroblast.growth.factor.receptor.3	-3.07705e-09	2.00302e-09
Fibroblast.growth.factor.receptor.4	-7.34265e-08	-7.0764e-09
Fibronectin	2.16293e-07	-3.2745e-07
Fibronectin.Fragment.3	4.48152e-08	-3.06236e-08
Fibronectin.Fragment.4	2.21568e-08	-1.57246e-08
Ficolin.1	-1.72168e-08	-8.56574e-09
Ficolin.2	6.95577e-09	-5.93856e-09
Ficolin.3	-1.54846e-09	-3.52002e-10
Fms.related.tyrosine.kinase.3.ligand	8.11962e-09	-1.07392e-08
Focal.adhesion.kinase.1	-4.48456e-09	1.10021e-08
Follicle.stimulating.hormone	2.12407e-08	1.28511e-07
Follistatin	-6.86504e-09	1.72987e-08
Follistatin.related.protein.1	-4.11661e-08	2.29206e-08
Follistatin.related.protein.3	-1.02216e-07	-5.85373e-09
Fractalkine	1.39214e-09	2.48079e-10
Fructose.bisphosphate.aldolase.A	8.18301e-08	2.67127e-07
G2.mitotic.specific.cyclin.B1	-1.07114e-08	8.85635e-09
Galactoside.3.4..L.fucosyltransferase	-6.15471e-09	4.0698e-09
Galectin.10	2.92231e-08	-5.62531e-08
Galectin.2	-2.59452e-08	6.99875e-09
Galectin.3	-1.50356e-07	-3.1707e-08
Galectin.4	-3.97757e-09	2.71695e-10
Galectin.7	2.18037e-08	1.49876e-08
Galectin.8	-8.68421e-09	6.88428e-09
Galectin.9	-4.22124e-09	3.14523e-09
Gamma.enolase	3.85019e-09	1.49325e-08
Gastrin.releasing.peptide	-6.52741e-09	1.21549e-08
GDNF.family.receptor.alpha.1	9.93909e-09	-1.40792e-08
GDNF.family.receptor.alpha.2	-3.49967e-08	1.66328e-08
GDNF.family.receptor.alpha.3	-1.69074e-08	7.38126e-09
Gelsolin	-4.69071e-09	1.87043e-08
Glia.derived.nexin	-4.59001e-08	-1.85694e-08
Glial.cell.line.derived.neurotrophic.factor	-9.27869e-09	1.02731e-08
Glial.fibrillary.acidic.protein	-4.9119e-10	4.00263e-08
Glucagon	-1.92981e-08	1.94424e-08
Glucokinase.regulatory.protein	-3.20225e-08	3.16372e-09
Glucose.6.phosphate.isomerase	-4.95111e-09	-1.03184e-08
Glutamate.carboxypeptidase.2	2.83126e-08	-6.18822e-10
Glutathione.S.transferase.A3	-1.56493e-08	1.55509e-09
Glutathione.S.transferase.P	-5.84259e-09	1.83811e-08
Glyceraldehyde.3.phosphate.dehydrogenase	7.1103e-08	-7.49929e-08
Glycerol.3.phosphate.dehydrogenase..NAD......cytoplasmic	2.33549e-07	-3.80823e-07
Glycogen.synthase.kinase.3.alpha.beta	6.81538e-09	-2.4489e-08
Glycylpeptide.N.tetradecanoyltransferase.1	3.13684e-09	-1.53722e-08
Glypican.2	-7.95302e-09	1.43722e-08
Glypican.3	-1.00206e-08	1.36669e-08
Glypican.5	-1.38892e-08	-5.36252e-08
Glypican.6	2.12991e-08	-9.63197e-09
gp41.C34.peptide..HIV	-1.052e-08	-5.54789e-09
Granulins	-1.08547e-07	-6.52236e-08
Granulocyte.colony.stimulating.factor	-2.15785e-08	1.89202e-08
Granulocyte.macrophage.colony.stimulating.factor	-1.87063e-08	-1.58811e-09
Granulysin	-2.211e-08	-7.93393e-10
Granzyme.A	-4.13339e-09	-1.71394e-08
Granzyme.B	-6.60934e-09	8.11142e-09
Granzyme.H	-2.03193e-08	1.8072e-08
GRB2.related.adapter.protein.2	3.57285e-08	-9.91773e-09
Gremlin.1	-9.98813e-09	-8.747e-09
Gro.beta.gamma	-9.4143e-09	8.7564e-09
Group.10.secretory.phospholipase.A2	-1.08212e-08	1.59177e-08
Group.IIE.secretory.phospholipase.A2	-5.09744e-09	7.14345e-09
Growth.arrest.specific.protein.1	-4.36174e-09	8.73599e-09
Growth.factor.receptor.bound.protein.2	1.23223e-08	1.35091e-07
Growth.hormone.receptor	2.83222e-08	-2.35296e-08
Growth.regulated.alpha.protein	1.76976e-08	-6.7259e-09
Growth.differentiation.factor.11	-8.84918e-08	-7.58049e-08
Growth.differentiation.factor.11.8	9.82392e-09	6.1929e-09
Growth.differentiation.factor.15	-4.25961e-08	-2.70514e-08
Growth.differentiation.factor.2	-4.57002e-09	2.26228e-08
Growth.differentiation.factor.8	3.65692e-09	3.05116e-09
Growth.differentiation.factor.9	1.43083e-08	1.92836e-08
GTP.binding.nuclear.protein.Ran	-1.96383e-09	3.5907e-09
GTPase.KRas	1.00653e-08	1.04291e-08
Haptoglobin	-5.54607e-07	-5.17144e-07
Heat.shock.cognate.71.kDa.protein	1.36528e-08	2.03583e-08
Heat.shock.protein.beta.1	-1.78738e-08	2.13854e-08
Heat.shock.protein.HSP.90.alpha.beta	1.46246e-08	-4.177e-08
Heat.shock.protein.HSP.90.beta	4.41382e-08	-2.51205e-07
Heme.oxygenase.2	-4.51283e-09	1.68067e-08
HemK.methyltransferase.family.member.2	3.21897e-08	6.2144e-08
Hemojuvelin	2.06102e-08	5.64137e-09
Hemopexin	1.8435e-10	3.227e-08
Heparan.sulfate.6.O.sulfotransferase.1	-3.28133e-11	6.2392e-09
Heparin.cofactor.2	2.00818e-08	-8.12112e-08
Heparin.binding.EGF.like.growth.factor	-3.86014e-09	1.04765e-08
Hepatitis.A.virus.cellular.receptor.2	-6.72682e-08	2.71711e-08
Hepatocyte.growth.factor	8.34251e-08	-4.86959e-08
Hepatocyte.growth.factor.receptor	-7.97075e-09	6.53524e-08
Hepatocyte.growth.factor.like.protein	-8.65491e-08	2.75749e-09
Hepatoma.derived.growth.factor.related.protein.2	-1.18692e-08	1.65288e-09
Hepcidin	-2.97072e-07	-2.71927e-07
HERV.H.LTR.associating.protein.2	9.61802e-08	-5.50005e-08
Heterogeneous.nuclear.ribonucleoprotein.A.B	1.19589e-08	-1.88018e-08
Heterogeneous.nuclear.ribonucleoprotein.K	7.17725e-09	1.79559e-08
Heterogeneous.nuclear.ribonucleoprotein.Q	1.03579e-08	-2.24876e-08
Heterogeneous.nuclear.ribonucleoproteins.A2.B1	-1.69888e-08	-7.12783e-08
Hexokinase.1	3.1106e-08	-3.56599e-08
Hexokinase.2	-1.74915e-08	-1.18184e-08
High.affinity.cAMP.specific.3..5..cyclic.phosphodiesterase.7A	-1.93004e-09	1.0625e-08
High.affinity.cGMP.specific.3..5..cyclic.phosphodiesterase.9A	-8.69543e-09	2.20994e-08
High.affinity.immunoglobulin.gamma.Fc.receptor.I	-1.38195e-08	2.14631e-08
High.affinity.nerve.growth.factor.receptor	1.4884e-08	-6.16549e-08
High.mobility.group.protein.B1	3.79459e-08	-1.60195e-08
Histidine.triad.nucleotide.binding.protein.1	-2.04787e-08	9.26105e-09
Histone.acetyltransferase.KAT6A	1.86765e-08	-4.74846e-09
Histone.deacetylase.8	3.75072e-08	-2.43608e-08
Histone.H3.1	-2.24683e-10	4.90104e-08
Histone.lysine.N.methyltransferase.EHMT2	9.35758e-09	2.90521e-08
Homeobox.protein.NANOG	-3.49615e-09	9.88171e-09
Homeodomain.interacting.protein.kinase.3	8.20224e-09	-2.67168e-08
Hsp90.co.chaperone.Cdc37	-6.06425e-09	6.2219e-09
Human.Chorionic.Gonadotropin	-4.62126e-08	2.0718e-07
Hyaluronan.and.proteoglycan.link.protein.1	7.57344e-09	1.37088e-08
Hypoxia.inducible.factor.1.alpha	3.27314e-09	2.91603e-09
ICOS.ligand	-2.91344e-08	5.74472e-08
Iduronate.2.sulfatase	-4.23059e-10	3.00965e-08
Immunoglobulin.A	-6.68554e-08	1.11029e-07
Immunoglobulin.alpha.Fc.receptor	-1.05026e-08	5.46609e-09
Immunoglobulin.D	-3.36616e-07	1.83031e-07
Immunoglobulin.E	-1.78973e-07	-1.97489e-07
Immunoglobulin.M	-6.43617e-08	-1.738e-08
Immunoglobulin.superfamily.containing.leucine.rich.repeat.protein.2	1.71693e-10	-3.6589e-09
Importin.subunit.alpha.1	-4.99296e-09	9.66311e-09
Importin.subunit.beta.1	6.48706e-08	-6.9e-08
Induced.myeloid.leukemia.cell.differentiation.protein.Mcl.1	-3.04472e-08	-4.19043e-09
Inducible.T.cell.costimulator	1.43108e-09	5.10132e-09
Inhibin.beta.A.chain	4.08617e-08	-1.1047e-07
Inhibin.beta.A.chain.Inhibin.beta.B.chain.heterodimer	1.29748e-08	-3.04387e-08
Inorganic.pyrophosphatase	2.48149e-07	-2.54834e-07
Inosine.5..monophosphate.dehydrogenase.1	2.95331e-08	-4.00812e-08
Inosine.5..monophosphate.dehydrogenase.2	2.7282e-08	1.83358e-08
Insulin	-1.74893e-08	5.82868e-09
Insulin.receptor	8.75195e-08	-9.44982e-09
Insulin.degrading.enzyme	3.61338e-08	-1.6434e-08
Insulin.like.growth.factor.1.receptor	2.42651e-08	4.8034e-08
Insulin.like.growth.factor.I	1.16643e-08	4.00741e-09
Insulin.like.growth.factor.binding.protein.1	-1.91043e-08	4.03924e-08
Insulin.like.growth.factor.binding.protein.4	-2.23233e-08	-1.12341e-08
Insulin.like.growth.factor.binding.protein.5	7.00931e-09	8.87665e-09
Insulin.like.growth.factor.binding.protein.6	-8.94417e-09	4.50574e-09
Insulin.like.growth.factor.binding.protein.7	-7.55016e-08	-5.33633e-08
Integrin.alpha.I..beta.1.complex	-1.64944e-08	-4.3795e-09
Integrin.alpha.IIb..beta.3.complex	8.65374e-08	1.49845e-07
Integrin.alpha.V..beta.5.complex	-1.73244e-07	-2.19557e-08
Inter.alpha.trypsin.inhibitor.heavy.chain.H4	-4.51474e-07	2.83299e-08
Intercellular.adhesion.molecule.1	-2.38009e-08	-9.51481e-09
Intercellular.adhesion.molecule.2	1.13285e-09	1.61854e-08
Intercellular.adhesion.molecule.3	-4.2777e-08	-2.87929e-08
Intercellular.adhesion.molecule.5	-8.12159e-09	9.15816e-09
Interferon.alpha.2	-5.18224e-09	8.52161e-09
Interferon.alpha.7	-1.05781e-08	1.7548e-08
Interferon.alpha.beta.receptor.1	2.09109e-09	7.92072e-09
Interferon.beta	7.37464e-09	-4.06286e-09
Interferon.gamma	1.7785e-09	1.16211e-08
Interferon.gamma.receptor.1	5.30319e-09	8.2306e-09
Interferon.gamma.receptor.2	3.64936e-09	7.94279e-09
Interferon.lambda.1	-4.23551e-09	8.0705e-09
Interferon.lambda.2	-9.29743e-09	5.50944e-09
Interleukin.1.alpha	-3.2773e-08	-3.12641e-08
Interleukin.1.beta	-4.26342e-09	-1.89842e-08
Interleukin.1.Receptor.accessory.protein	-2.39395e-08	3.23973e-07
Interleukin.1.receptor.antagonist.protein	4.80031e-09	-1.8173e-09
Interleukin.1.receptor.type.1	-9.79589e-08	4.12548e-08
Interleukin.1.receptor.type.2	1.1922e-07	-1.76224e-07
Interleukin.1.receptor.like.1	-6.23232e-08	1.39805e-08
Interleukin.1.receptor.like.2	-6.51257e-09	-3.01815e-09
Interleukin.10	-2.51679e-09	6.51228e-09
Interleukin.10.receptor.subunit.alpha	4.58436e-09	1.03078e-08
Interleukin.10.receptor.subunit.beta	6.39903e-09	-6.7994e-09
Interleukin.11	-9.46358e-09	6.01176e-09
Interleukin.12	-2.6353e-09	7.87581e-09
Interleukin.12.receptor.subunit.beta.1	2.89269e-08	1.20796e-08
Interleukin.12.receptor.subunit.beta.2	-7.97497e-09	1.07848e-09
Interleukin.13	2.40006e-08	1.20217e-08
Interleukin.13.receptor.subunit.alpha.1	1.35191e-08	-2.73143e-08
Interleukin.15.receptor.subunit.alpha	-4.39876e-09	2.39749e-09
Interleukin.16	-2.52932e-09	6.98557e-09
Interleukin.17.receptor.A	-4.53017e-10	1.56711e-08
Interleukin.17.receptor.B	3.04247e-09	7.73153e-09
Interleukin.17.receptor.C	-1.13541e-08	-8.08675e-08
Interleukin.17.receptor.D	-1.95485e-09	6.49063e-09
Interleukin.17A	3.56308e-09	1.94207e-08
Interleukin.17B	-1.70244e-09	6.04522e-09
Interleukin.17D	-1.6322e-08	8.53143e-09
Interleukin.17F	-1.13222e-08	4.3486e-09
Interleukin.18.receptor.1	3.66185e-09	-4.7682e-09
Interleukin.18.receptor.accessory.protein	-5.64376e-09	9.26198e-09
Interleukin.19	2.13947e-08	-4.05326e-08
Interleukin.2.receptor.subunit.alpha	7.05756e-08	7.31232e-08
Interleukin.20	-2.73e-09	1.1983e-08
Interleukin.20.receptor.subunit.alpha	3.71344e-09	-7.13549e-09
Interleukin.22.receptor.subunit.alpha.1	1.36716e-08	5.92469e-09
Interleukin.22.receptor.subunit.alpha.2	1.223e-08	1.48509e-08
Interleukin.23	-3.7741e-08	-3.66344e-08
Interleukin.23.receptor	-7.85225e-09	-1.25235e-08
Interleukin.24	-3.35015e-09	1.21493e-08
Interleukin.25	-5.6613e-09	1.06666e-08
Interleukin.27	4.74011e-09	-3.73706e-08
Interleukin.27.receptor.subunit.alpha	2.57473e-09	1.97805e-08
Interleukin.3	8.66043e-09	-6.58002e-09
Interleukin.34	5.01693e-09	-2.93195e-09
Interleukin.36.alpha	-3.97181e-08	-5.35883e-08
Interleukin.36.beta	-1.76662e-08	2.4679e-08
Interleukin.37	6.78414e-08	-9.82276e-08
Interleukin.4	2.23264e-09	5.51602e-09
Interleukin.4.receptor.subunit.alpha	-3.01993e-08	5.53328e-09
Interleukin.5	-2.65444e-09	6.63969e-09
Interleukin.5.receptor.subunit.alpha	-5.19081e-08	5.89169e-10
Interleukin.6	-2.16245e-09	2.60294e-08
Interleukin.6.receptor.subunit.alpha	5.35976e-08	1.38348e-08
Interleukin.6.receptor.subunit.beta	1.23502e-08	3.64142e-08
Interleukin.7	-5.26961e-09	1.2165e-08
Interleukin.7.receptor.subunit.alpha	-2.14405e-08	1.20367e-08
Interleukin.8	-5.02728e-08	5.58236e-09
Interleukin.9	1.13509e-08	-2.20236e-09
Interstitial.collagenase	-9.44511e-08	4.70903e-08
Junctional.adhesion.molecule.B	2.86004e-08	-2.29541e-08
Junctional.adhesion.molecule.C	1.05705e-07	-1.08028e-07
Junctional.adhesion.molecule.like	-1.4338e-08	5.30705e-09
Kallikrein.11	-3.74382e-08	5.89401e-09
Kallikrein.12	6.67414e-08	-2.40401e-08
Kallikrein.13	6.24147e-09	-6.43645e-09
Kallikrein.14	3.03799e-07	-3.01746e-07
Kallikrein.4	-7.32712e-08	4.60644e-08
Kallikrein.5	-5.97039e-09	-3.37743e-10
Kallikrein.6	2.92516e-08	-1.19072e-08
Kallikrein.8	-1.55711e-08	-2.33485e-08
Kallistatin	2.3116e-07	-2.69453e-07
Kelch.like.ECH.associated.protein.1	5.5612e-11	-2.53179e-08
Killer.cell.immunoglobulin.like.receptor.2DL4	-3.21987e-08	-1.63976e-10
Killer.cell.immunoglobulin.like.receptor.3DL2	-5.28791e-09	4.13558e-09
Killer.cell.immunoglobulin.like.receptor.3DS1	8.34986e-10	1.3091e-08
Killer.cell.lectin.like.receptor.subfamily.F.member.1	2.1677e-09	-4.56864e-09
Kin.of.IRRE.like.protein.3	-2.59806e-09	1.39787e-08
Kinesin.like.protein.KIF23	-7.07518e-09	4.51517e-08
Kininogen.1	2.09111e-07	-3.01438e-07
Kremen.protein.2	2.10299e-08	-3.30321e-08
Kunitz.type.protease.inhibitor.2	2.30506e-09	4.23371e-08
Kynureninase	2.61549e-09	-7.64357e-09
L.lactate.dehydrogenase.B.chain	-8.25925e-09	1.79416e-08
L.Selectin	1.41321e-08	6.35229e-08
Lactadherin	4.59886e-08	-1.44545e-07
Lactoperoxidase	5.85393e-09	-2.96578e-09
Lactotransferrin	1.44701e-07	-4.24233e-07
Lamin.B1	1.04096e-09	6.74513e-09
Laminin	7.71397e-09	-6.00697e-09
Latent.transforming.growth.factor.beta.binding.protein.4	-1.51104e-08	1.85194e-08
Layilin	7.73786e-08	-7.09392e-08
Legumain	1.15467e-07	-1.3703e-07
Leptin	-3.71717e-08	-1.07249e-08
Leptin.receptor	1.96215e-08	4.29874e-09
Leucine.carboxyl.methyltransferase.1	-6.41431e-08	-8.00408e-10
Leucine.rich.repeat.serine.threonine.protein.kinase.2	1.56772e-07	1.85939e-08
Leucine.rich.repeat.transmembrane.neuronal.protein.1	-5.34433e-09	9.14207e-09
Leucine.rich.repeat.transmembrane.neuronal.protein.3	-1.06699e-08	1.51156e-09
Leucine.rich.repeat.transmembrane.protein.FLRT1	4.37089e-09	-1.54799e-09
Leucine.rich.repeat.transmembrane.protein.FLRT2	-3.93152e-08	1.04958e-07
Leucine.rich.repeat.transmembrane.protein.FLRT3	3.13392e-08	-2.53124e-08
Leucine.rich.repeats.and.immunoglobulin.like.domains.protein.3	1.57125e-07	3.54511e-08
Leukemia.inhibitory.factor.receptor	1.4114e-08	-5.96415e-09
Leukocyte.immunoglobulin.like.receptor.subfamily.B.member.1	-1.34176e-08	5.71116e-08
Leukocyte.immunoglobulin.like.receptor.subfamily.B.member.2	-6.26053e-08	4.44731e-08
Leukocyte.surface.antigen.CD47	9.98017e-10	7.84866e-09
Ligand.dependent.nuclear.receptor.corepressor.like.protein	-1.86794e-08	1.83972e-09
Limbic.system.associated.membrane.protein	-1.40804e-08	2.56503e-08
Lithostathine.1.alpha	-1.51577e-08	8.55803e-09
Low.affinity.immunoglobulin.epsilon.Fc.receptor	-3.12566e-08	-2.73398e-08
Low.affinity.immunoglobulin.gamma.Fc.region.receptor.II.b	-2.19361e-08	3.7139e-08
Low.affinity.immunoglobulin.gamma.Fc.region.receptor.III.B	-6.02311e-09	4.6663e-09
Low.molecular.weight.phosphotyrosine.protein.phosphatase	7.56135e-08	2.76761e-08
Low.density.lipoprotein.receptor	-4.93639e-10	1.33883e-08
Low.density.lipoprotein.receptor.related.protein.1..soluble	7.95145e-09	1.01735e-08
Low.density.lipoprotein.receptor.related.protein.1B	1.74346e-06	3.04135e-07
Low.density.lipoprotein.receptor.related.protein.8	2.91656e-08	7.41707e-08
Lumican	-1.11297e-08	1.99409e-08
Luteinizing.hormone	-7.04144e-09	4.36091e-08
Ly6.PLAUR.domain.containing.protein.3	-1.70648e-08	-9.58426e-09
Lymphatic.vessel.endothelial.hyaluronic.acid.receptor.1	-3.77735e-09	9.25502e-09
Lymphocyte.activation.gene.3.protein	-1.74572e-07	-1.30061e-08
Lymphocyte.antigen.86	2.12317e-07	-1.85284e-08
Lymphotactin	-5.07385e-09	9.84482e-09
Lymphotoxin.alpha1.beta2	-4.30255e-09	1.0354e-08
Lymphotoxin.alpha2.beta1	2.34677e-08	-2.04774e-10
Lymphotoxin.alpha	-1.39011e-08	-2.52134e-08
Lysosomal.protective.protein	1.59052e-08	-2.2242e-07
Lysosome.membrane.protein.2	1.15325e-09	1.78634e-08
Macrophage.colony.stimulating.factor.1	-2.06234e-08	-3.13575e-08
Macrophage.colony.stimulating.factor.1.receptor	-6.18734e-09	9.89083e-09
Macrophage.mannose.receptor.1	-1.07858e-07	-1.02782e-08
Macrophage.metalloelastase	-5.31008e-08	-4.38672e-08
Macrophage.migration.inhibitory.factor	-3.02913e-08	1.33553e-08
Macrophage.scavenger.receptor.types.I.and.II	3.00262e-08	5.6247e-10
Macrophage.capping.protein	3.43181e-08	4.84804e-08
Macrophage.stimulating.protein.receptor	7.73726e-09	-1.6154e-09
Malate.dehydrogenase..cytoplasmic	1.04289e-07	2.27114e-08
Mammaglobin.B	-9.09825e-09	1.40356e-07
Mannan.binding.lectin.serine.protease.1	7.53861e-08	-7.08635e-08
Mannose.binding.protein.C	1.27861e-07	6.14749e-07
MAP.kinase.activated.protein.kinase.2	1.48996e-07	-1.7382e-07
MAP.kinase.activated.protein.kinase.3	7.48081e-11	9.18934e-09
MAP.kinase.activated.protein.kinase.5	-8.03977e-09	7.17785e-09
Mast.stem.cell.growth.factor.receptor.Kit	8.49073e-08	1.87662e-07
Matrilin.2	-3.35314e-09	2.97283e-08
Matrilin.3	4.89399e-09	-8.47865e-10
Matrilysin	-4.13733e-08	-3.41883e-08
Matrix.extracellular.phosphoglycoprotein	-4.52122e-09	5.81378e-09
Matrix.metalloproteinase.14	-5.89798e-08	2.41316e-10
Matrix.metalloproteinase.16	3.53419e-08	3.515e-08
Matrix.metalloproteinase.17	-8.88943e-09	-1.19801e-08
Matrix.metalloproteinase.9	-1.6447e-08	5.51941e-10
Mediator.of.RNA.polymerase.II.transcription.subunit.1	2.23896e-07	-5.98644e-07
Megakaryocyte.associated.tyrosine.protein.kinase	-6.42204e-09	2.4983e-09
Melanoma.derived.growth.regulatory.protein	1.4327e-08	-2.77999e-08
Membrane.metallo.endopeptidase.like.1	2.43141e-08	-1.6546e-08
Mesothelin	-5.49154e-08	-5.35877e-08
Metalloproteinase.inhibitor.1	-7.12117e-09	8.3935e-09
Metalloproteinase.inhibitor.2	-8.38412e-09	1.26922e-08
Metalloproteinase.inhibitor.3	-2.83441e-08	7.34835e-08
Methionine.aminopeptidase.1	4.70174e-09	6.74004e-08
Methyl.CpG.binding.domain.protein.4	-4.83181e-09	-4.89081e-09
MHC.class.I.polypeptide.related.sequence.A	1.16061e-09	3.82217e-09
MHC.class.I.polypeptide.related.sequence.B	-3.31523e-08	-1.68467e-07
Microtubule.associated.protein.tau	-5.22089e-09	1.22823e-08
Midkine	2.60687e-08	-7.48704e-08
Mitochondrial.glutamate.carrier.2	-2.24478e-09	-8.89115e-09
Mitochondrial.import.inner.membrane.translocase.subunit.TIM14	-9.73278e-09	9.2688e-09
Mitogen.activated.protein.kinase.1	5.99451e-09	3.75622e-08
Mitogen.activated.protein.kinase.11	-8.06421e-08	5.29612e-08
Mitogen.activated.protein.kinase.12	-2.31528e-08	1.03477e-08
Mitogen.activated.protein.kinase.13	-1.15643e-08	1.06037e-08
Mitogen.activated.protein.kinase.14	-6.9503e-09	1.03624e-08
Mitogen.activated.protein.kinase.3	-5.26549e-09	6.7898e-09
Mitogen.activated.protein.kinase.8	-3.33378e-09	1.19778e-08
Mitogen.activated.protein.kinase.kinase.kinase.7.TGF.beta.activated.kinase.1.and.MAP3K7.binding.protein.1.fusion	9.03259e-09	-2.38807e-09
Moesin	9.19323e-09	-3.50517e-09
Mothers.against.decapentaplegic.homolog.2	-9.53346e-09	3.29991e-08
Mothers.against.decapentaplegic.homolog.3	1.28941e-07	-1.33476e-07
Mucin.1	-5.33635e-09	1.19004e-08
Myc.proto.oncogene.protein	-4.77209e-08	1.75756e-08
Myeloblastin	-8.12297e-08	-6.05586e-08
Myeloid.cell.surface.antigen.CD33	-1.30722e-08	-8.36245e-09
Myeloperoxidase	-2.26479e-07	-2.72967e-07
Myosin.binding.protein.C..slow.type	5.47869e-10	6.93944e-09
N.acetyl.D.glucosamine.kinase	-8.01333e-09	9.75539e-09
N.acetylglucosamine.6.sulfatase	-1.46188e-08	-9.84265e-09
N.acylethanolamine.hydrolyzing.acid.amidase	7.56803e-08	1.919e-07
N.terminal.pro.BNP	-6.00007e-08	-6.17598e-08
NAD.dependent.protein.deacetylase.sirtuin.2	-5.86036e-08	-9.87418e-08
NADPH..cytochrome.P450.reductase	-1.61833e-08	-2.36048e-07
Natural.cytotoxicity.triggering.receptor.1	-1.91087e-08	-1.98278e-08
Natural.cytotoxicity.triggering.receptor.2	-5.7827e-09	1.09177e-08
Natural.cytotoxicity.triggering.receptor.3	-3.0134e-09	8.00757e-09
Natural.killer.cell.receptor.2B4	-2.35014e-08	5.62976e-09
Netrin.receptor.UNC5C	-5.83936e-08	1.17482e-08
Netrin.receptor.UNC5D	-4.52571e-08	9.48603e-08
Netrin.1	1.50187e-08	2.02923e-08
Netrin.4	1.74252e-08	5.50645e-09
Neural.cell.adhesion.molecule.1..120.kDa.isoform	-2.25831e-08	2.00068e-07
Neural.cell.adhesion.molecule.L1	-2.90825e-09	1.15992e-08
Neural.cell.adhesion.molecule.L1.like.protein	1.74369e-08	1.88482e-07
Neuregulin.1	6.97581e-09	-1.93137e-08
Neuregulin.4	-1.87665e-09	7.7323e-09
Neurexin.1.beta	-5.25864e-09	1.23782e-08
Neurexin.3.beta	-1.59075e-08	9.61982e-09
Neurexophilin.1	-2.89303e-08	1.60552e-08
Neuroblastoma.suppressor.of.tumorigenicity.1	-7.42034e-08	-9.33142e-09
Neurogenic.locus.notch.homolog.protein.1	-3.0102e-08	1.09631e-07
Neurogenic.locus.notch.homolog.protein.2	4.84023e-09	-8.15994e-09
Neurogenic.locus.notch.homolog.protein.3	-1.80858e-08	1.52109e-08
Neuroligin.4..X.linked	-2.59563e-08	-2.987e-08
Neuronal.cell.adhesion.molecule	1.93282e-08	1.44906e-07
Neuronal.growth.regulator.1	-1.19342e-08	6.16515e-08
Neuropilin.1	-2.74803e-08	2.7262e-08
Neurotrophin.4	-1.24505e-08	2.31034e-09
Neutral.ceramidase	1.0257e-07	-4.09784e-08
Neutrophil.collagenase	-8.1469e-08	-1.61837e-07
Neutrophil.elastase	-1.52016e-08	1.36307e-09
Neutrophil.activating.peptide.2	1.35479e-07	1.98376e-07
Nicotinamide.phosphoribosyltransferase	-1.70027e-08	7.83257e-10
NKG2.D.type.II.integral.membrane.protein	-3.11513e-08	-8.1006e-09
NKG2D.ligand.1	2.14771e-08	2.02573e-08
NKG2D.ligand.2	3.59333e-09	1.97001e-08
NKG2D.ligand.3	-8.57781e-09	3.23887e-09
Noggin	-1.41038e-08	1.15105e-08
Non.histone.chromosomal.protein.HMG.14	-2.34408e-09	2.50742e-10
Non.receptor.tyrosine.protein.kinase.TYK2	-5.04399e-09	-1.60406e-07
NSFL1.cofactor.p47	2.92819e-08	1.39889e-07
NT.3.growth.factor.receptor	5.05853e-08	1.18227e-07
Nuclear.receptor.subfamily.1.group.D.member.1	-8.88627e-08	6.02309e-09
Nucleoside.diphosphate.kinase.A	6.88777e-09	8.01456e-09
Nucleoside.diphosphate.kinase.B	8.44372e-08	4.68486e-08
NudC.domain.containing.protein.3	-5.33383e-09	2.79895e-08
OCIA.domain.containing.protein.1	1.42105e-08	-1.32148e-08
Olfactomedin.4	-4.02725e-09	1.03843e-08
Oncostatin.M	9.63932e-09	-1.86514e-08
Opioid.binding.protein.cell.adhesion.molecule	1.46086e-07	-1.56512e-07
Osteocalcin	-2.165e-08	-5.2258e-08
Osteomodulin	-3.29502e-08	1.57111e-07
Osteopontin	-2.18724e-09	6.7737e-10
OX.2.membrane.glycoprotein	1.28808e-08	2.39284e-08
Oxidized.low.density.lipoprotein.receptor.1	-1.3217e-08	-2.94703e-09
P.selectin	1.48555e-07	4.7892e-07
Pancreatic.hormone	-8.00557e-08	-1.61584e-08
Pappalysin.1	-3.10407e-07	2.4969e-07
Parathyroid.hormone	-5.39762e-08	6.96578e-09
Parathyroid.hormone.related.protein	-8.17792e-09	2.17267e-08
Peptide.YY	-1.44374e-08	-1.79764e-08
Peptidoglycan.recognition.protein.1	-2.51727e-08	-1.34217e-08
Peptidyl.prolyl.cis.trans.isomerase.A	1.09791e-07	1.79836e-06
Peptidyl.prolyl.cis.trans.isomerase.B	3.122e-08	-5.91237e-08
Peptidyl.prolyl.cis.trans.isomerase.D	-9.12365e-09	8.96682e-09
Peptidyl.prolyl.cis.trans.isomerase.E	3.94967e-09	1.21946e-08
Periostin	-1.98474e-08	3.57703e-08
Peroxiredoxin.5..mitochondrial	-1.8825e-08	9.88134e-09
Peroxiredoxin.6	-1.49458e-07	-1.83307e-07
Persephin	-6.95927e-09	8.52886e-09
Persulfide.dioxygenase.ETHE1..mitochondrial	-1.46788e-09	6.56275e-09
Pescadillo.homolog	-2.67062e-08	-2.60362e-10
Phosphatidylethanolamine.binding.protein.1	-7.27423e-09	-3.3908e-09
Phosphatidylinositol.3.4.5.trisphosphate.3.phosphatase.and.dual.specificity.protein.phosphatase.PTEN	-5.64304e-08	-1.86177e-09
Phosphatidylinositol.4.5.bisphosphate.3.kinase.catalytic.subunit.gamma.isoform	-6.26026e-09	-9.54743e-10
Phosphoglucomutase.1	-5.85847e-08	5.35581e-09
Phosphoglycerate.kinase.1	3.22466e-08	1.75079e-08
Phosphoglycerate.mutase.1	2.10629e-08	-2.31458e-07
Phospholipase.A2	-2.58721e-08	3.11907e-08
Phospholipase.A2..membrane.associated	-1.32696e-08	2.41288e-08
Pigment.epithelium.derived.factor	2.51681e-07	-7.60734e-07
PIK3CA.PIK3R1	-1.97478e-08	3.94111e-09
PILR.alpha.associated.neural.protein	-8.72461e-09	1.24244e-08
Pituitary.adenylate.cyclase.activating.polypeptide.27	-2.81776e-08	4.08498e-09
Pituitary.adenylate.cyclase.activating.polypeptide.38	3.107e-10	8.34812e-09
Placenta.growth.factor	-4.15428e-09	7.46952e-09
Plasma.kallikrein	3.71153e-07	-8.58321e-08
Plasma.protease.C1.inhibitor	-1.63484e-07	1.73214e-07
Plasma.serine.protease.inhibitor	-3.05751e-07	1.02611e-07
Plasmin	2.22777e-08	-3.06797e-08
Plasminogen	1.05012e-08	-1.47726e-08
Plasminogen.activator.inhibitor.1	1.91618e-08	-2.04014e-08
Platelet.endothelial.cell.adhesion.molecule	6.26286e-09	1.75983e-09
Platelet.factor.4	7.05367e-07	9.7826e-07
Platelet.glycoprotein.4	1.86738e-07	3.37295e-08
Platelet.glycoprotein.Ib.alpha.chain	1.39201e-08	2.8168e-08
Platelet.glycoprotein.VI	2.33755e-07	6.8778e-07
Platelet.receptor.Gi24	5.35488e-09	2.185e-08
Platelet.activating.factor.acetylhydrolase	1.60778e-08	3.71362e-09
Platelet.activating.factor.acetylhydrolase.IB.subunit.beta	5.75941e-09	2.49638e-08
Platelet.derived.growth.factor.C	-2.24141e-09	-1.3748e-08
Platelet.derived.growth.factor.receptor.alpha	-1.5305e-08	2.97158e-08
Platelet.derived.growth.factor.receptor.beta	9.50636e-08	5.73334e-08
Platelet.derived.growth.factor.subunit.B	-6.25959e-08	3.99786e-08
Pleiotrophin	-1.8895e-08	1.45614e-08
Plexin.B2	-9.3148e-09	-2.74336e-08
Plexin.C1	-5.92545e-09	9.08478e-09
Polymeric.immunoglobulin.receptor	2.08387e-08	-9.40308e-08
PolyUbiquitin.K48.linked	-4.41085e-09	-2.16264e-09
PolyUbiquitin.K63.linked	1.079e-08	-2.74222e-09
Prefoldin.subunit.5	3.75542e-09	1.46559e-08
Pro.opiomelanocortin	-9.95271e-09	1.49229e-08
Programmed.cell.death.1.ligand.1	-7.10842e-09	-4.72769e-09
Programmed.cell.death.1.ligand.2	-1.41923e-08	3.37685e-08
Prokineticin.1	-1.1104e-09	5.57889e-09
Prolactin	-1.19129e-07	-7.93744e-08
Prolactin.receptor	1.66282e-08	-2.36113e-08
Proliferating.cell.nuclear.antigen	-1.35277e-09	1.1236e-08
Proliferation.associated.protein.2G4	1.46034e-09	4.9244e-09
Prolyl.endopeptidase.FAP	-3.24269e-09	1.03846e-08
Properdin	-4.6532e-07	3.38466e-07
Proprotein.convertase.subtilisin.kexin.type.7	1.95204e-08	-3.82507e-08
Proprotein.convertase.subtilisin.kexin.type.9	-1.03076e-08	3.75562e-09
Prostaglandin.G.H.synthase.2	-1.331e-08	1.04737e-08
Prostate.specific.antigen	-9.60113e-08	-1.68039e-08
Proteasome.activator.complex.subunit.1	1.99832e-08	1.48354e-08
Proteasome.activator.complex.subunit.3	-8.56981e-09	7.82049e-10
Proteasome.subunit.alpha.type.1	-1.78407e-09	2.45612e-09
Proteasome.subunit.alpha.type.2	-5.10433e-09	1.11135e-08
Proteasome.subunit.alpha.type.6	-1.1206e-10	7.75961e-09
Protein.4.1	7.0282e-08	-7.60144e-08
Protein.amnionless	-6.55189e-09	2.46925e-08
Protein.deglycase.DJ.1	-4.36707e-09	-4.55333e-08
Protein.disulfide.isomerase	-1.3987e-08	8.84028e-09
Protein.disulfide.isomerase.A3	5.54463e-08	-7.91476e-08
Protein.E7_HPV18	3.95748e-08	-4.69384e-08
Protein.FAM107A	-6.23995e-09	7.47404e-09
Protein.FAM107B	4.25912e-10	-4.48271e-08
Protein.FAM3D	-5.22817e-09	1.73111e-09
Protein.jagged.1	-3.54319e-09	8.92723e-09
Protein.jagged.2	3.57694e-08	1.23802e-08
Protein.kinase.C.alpha.type	1.16083e-08	2.33259e-08
Protein.kinase.C.delta.type	3.46154e-08	-9.16359e-08
Protein.kinase.C.gamma.type	-9.09561e-09	9.77806e-09
Protein.kinase.C.iota.type	-3.36514e-08	-1.98915e-08
Protein.kinase.C.theta.type	1.14215e-08	3.84224e-08
Protein.kinase.C.zeta.type	1.95993e-09	1.0398e-08
Protein.lin.7.homolog.B	-3.49566e-09	7.49707e-09
Protein.NOV.homolog	2.90664e-09	1.21778e-10
Protein.S100.A12	1.21435e-08	-2.40003e-08
Protein.S100.A4	-3.64356e-09	4.41247e-08
Protein.S100.A6	-4.94293e-09	1.31607e-08
Protein.S100.A7	-2.16906e-08	4.53821e-09
Protein.S100.A9	-3.08982e-09	-2.46196e-08
Protein.SET	1.12624e-07	3.73584e-08
Protein.Wnt.7a	-9.12369e-09	9.24958e-09
Protein.Z.dependent.protease.inhibitor	1.12457e-07	-7.03092e-08
Protein.glutamine.gamma.glutamyltransferase.E	1.87944e-08	-1.7277e-08
Protein.tyrosine.kinase.6	-7.00681e-09	1.57506e-08
Prothrombin	8.85643e-07	-1.48592e-07
Proto.oncogene.tyrosine.protein.kinase.receptor.Ret	2.6972e-08	-4.92354e-08
Proto.oncogene.tyrosine.protein.kinase.Src	-1.10137e-09	2.3069e-08
Proto.oncogene.vav	3.06376e-08	3.14432e-07
Pyridoxal.kinase	2.6836e-08	4.67795e-08
Pyridoxal.phosphate.phosphatase	-3.86643e-09	1.74658e-09
Pyruvate.kinase.PKM	1.42433e-09	-1.85333e-08
Quinone.oxidoreductase.like.protein.1	9.14829e-08	-6.65704e-08
R.spondin.2	-2.46195e-09	6.3767e-09
R.spondin.3	-1.48705e-08	1.99076e-08
R.spondin.4	-2.07818e-08	8.35156e-09
Rab.GDP.dissociation.inhibitor.beta	2.02088e-08	-9.53343e-08
RAC.alpha.beta.gamma.serine.threonine.protein.kinase	4.90944e-09	-3.31717e-09
RAC.beta.serine.threonine.protein.kinase	-3.63063e-09	9.90302e-09
Ras.GTPase.activating.protein.1	-5.90574e-09	3.50042e-08
Ras.related.C3.botulinum.toxin.substrate.1	-1.2603e-08	3.08992e-08
Ras.related.C3.botulinum.toxin.substrate.3	1.58801e-09	7.76749e-09
Receptor.tyrosine.protein.kinase.erbB.2	-1.52457e-07	-2.25379e-08
Receptor.tyrosine.protein.kinase.erbB.3	-2.76906e-09	5.91698e-09
Receptor.tyrosine.protein.kinase.erbB.4	-5.3078e-09	4.41686e-08
Receptor.type.tyrosine.protein.kinase.FLT3	2.23538e-08	-1.55572e-08
Regenerating.islet.derived.protein.4	-4.12754e-08	-3.30988e-09
Relaxin.receptor.1	-2.70493e-09	1.13551e-08
Renin	-6.05429e-08	-4.01642e-08
Repulsive.guidance.molecule.A	3.01038e-08	8.83965e-08
Resistin	-1.39434e-08	4.70001e-09
Reticulon.4.receptor	-2.41716e-08	-2.33578e-08
Retinoblastoma.associated.protein	3.63841e-08	-7.14029e-08
Retinoic.acid.receptor.responder.protein.2	-1.66947e-08	-1.83342e-08
Retinol.binding.protein.4	-8.79245e-09	4.73456e-09
RGM.domain.family.member.B	-1.98844e-08	2.36083e-08
Ribonuclease.H1	-1.05036e-09	1.18518e-08
Ribosomal.protein.S6.kinase.alpha.3	-2.48931e-08	3.86565e-09
Ribosomal.protein.S6.kinase.alpha.5	-5.1763e-09	8.93758e-09
RNA.binding.protein.39	-3.06027e-08	1.38997e-08
Roundabout.homolog.2	-1.11925e-08	2.5922e-08
Roundabout.homolog.3	-7.90915e-09	5.929e-09
S.formylglutathione.hydrolase	1.5722e-08	-1.68666e-08
S.phase.kinase.associated.protein.1	7.15367e-10	7.44388e-09
Scavenger.receptor.class.F.member.1	2.57597e-08	2.82156e-07
Scavenger.receptor.class.F.member.2	-1.1194e-08	1.2377e-08
Scavenger.receptor.cysteine.rich.type.1.protein.M130	-3.55502e-08	1.851e-08
Sclerostin	-3.04228e-08	-2.07767e-08
Secreted.and.transmembrane.protein.1	1.47327e-09	-2.31046e-09
Secreted.frizzled.related.protein.3	1.3728e-08	-5.77263e-09
Secretin	-5.40941e-09	8.73846e-09
Semaphorin.3A	8.33759e-09	-1.85947e-08
Semaphorin.3E	-2.56875e-08	2.75827e-08
Semaphorin.5A	-1.80748e-08	4.06042e-09
Semaphorin.6A	3.35924e-08	-7.67111e-08
Semaphorin.6B	-5.79005e-08	-8.3895e-08
Serine.protease.27	1.80247e-07	-1.65911e-07
Serine.protease.HTRA2..mitochondrial	1.16024e-08	-1.91832e-08
Serine.threonine.protein.kinase.16	3.30156e-08	-7.7949e-09
Serine.threonine.protein.kinase.17B	9.14683e-08	-7.73746e-08
Serine.threonine.protein.kinase.Chk1	-6.77897e-09	1.01421e-08
Serine.threonine.protein.kinase.Chk2	-2.85654e-08	1.89663e-08
Serine.threonine.protein.kinase.MRCK.beta	2.28379e-08	-2.17118e-08
Serine.threonine.protein.kinase.PAK.3	4.04685e-10	1.09289e-09
Serine.threonine.protein.kinase.PAK.6	-5.95245e-08	4.51388e-09
Serine.threonine.protein.kinase.PAK.7	3.09799e-10	2.555e-09
Serine.threonine.protein.kinase.pim.1	-5.39843e-08	-8.0217e-08
Serine.threonine.protein.kinase.PLK1	-1.72756e-08	1.93645e-08
Serine.threonine.protein.kinase.receptor.R3	-6.43774e-08	-3.3319e-08
Serine.threonine.protein.kinase.WNK3	-4.18694e-09	-1.07758e-09
Serotransferrin	3.36259e-08	2.11206e-07
Serum.amyloid.A.1.protein	-1.17894e-07	1.17954e-07
Serum.amyloid.P.component	4.45844e-07	-4.10012e-07
Serum.paraoxonase.arylesterase.1	-2.66112e-09	1.22546e-08
Sex.hormone.binding.globulin	-2.67987e-08	1.38893e-07
SHC.transforming.protein.1	-7.64857e-09	4.61655e-08
Sialic.acid.binding.Ig.like.lectin.14	-3.45916e-07	-4.72651e-08
Sialic.acid.binding.Ig.like.lectin.6	-1.67777e-08	2.05536e-08
Sialic.acid.binding.Ig.like.lectin.7	7.70994e-09	-1.14893e-08
Sialic.acid.binding.Ig.like.lectin.9	8.03597e-09	7.05039e-09
Sialoadhesin	-1.09342e-08	1.45082e-08
Signal.transducer.and.activator.of.transcription.3	-7.39315e-09	9.65546e-09
Signal.transducer.and.activator.of.transcription.6	-5.05093e-09	-1.05638e-08
SLAM.family.member.5	-1.03311e-08	1.67577e-08
SLAM.family.member.7	-5.08678e-07	-1.67303e-07
SLIT.and.NTRK.like.protein.1	3.13861e-08	-3.38288e-08
SLIT.and.NTRK.like.protein.5	2.45416e-09	4.05554e-08
Small.glutamine.rich.tetratricopeptide.repeat.containing.protein.alpha	-1.37305e-08	2.08028e-08
Small.nuclear.ribonucleoprotein.F	2.97561e-08	2.10004e-09
Small.ubiquitin.related.modifier.3	6.31203e-09	1.2231e-07
Somatostatin.28	-4.56266e-09	6.55221e-09
Somatotropin	-3.04648e-09	1.50675e-08
Sonic.hedgehog.protein	1.58565e-08	-4.94195e-08
Sorting.nexin.4	-1.15013e-08	5.4658e-08
SPARC	2.45459e-08	3.86232e-09
SPARC.like.protein.1	3.9766e-08	1.51384e-07
SPARC.related.modular.calcium.binding.protein.1	-1.19191e-11	2.4088e-08
Spectrin.alpha.chain..non.erythrocytic.1	-6.40573e-09	5.8079e-09
Sphingosine.kinase.1	-4.24662e-09	9.25819e-09
Sphingosine.kinase.2	-1.38979e-09	-6.03874e-09
Spondin.1	-3.96182e-08	2.45397e-08
Stabilin.2	-1.44577e-09	-3.73168e-10
Stanniocalcin.1	-1.56681e-08	-5.34351e-09
Stem.cell.growth.factor.alpha	-3.27856e-08	1.7673e-08
Stem.Cell.Growth.Factor.beta	-1.58852e-08	1.56094e-08
Stress.induced.phosphoprotein.1	1.45551e-08	-9.57338e-09
Stromal.cell.derived.factor.1	-4.67096e-08	3.49406e-08
Stromelysin.2	-4.77398e-08	9.05717e-09
SUMO.conjugating.enzyme.UBC9	-8.40649e-09	5.08277e-08
Superoxide.dismutase..Cu.Zn.	-1.00959e-07	3.90652e-08
Superoxide.dismutase..Mn...mitochondrial	4.81125e-07	-1.06695e-07
Synaptosomal.associated.protein.25	1.2302e-08	-5.2727e-09
Syntaxin.1A	2.3823e-08	3.6723e-08
T.cell.surface.glycoprotein.CD4	-8.27243e-09	8.31451e-09
T.lymphocyte.activation.antigen.CD80	-7.22137e-09	-7.13873e-09
T.lymphocyte.activation.antigen.CD86	5.19719e-08	1.73084e-08
T.lymphocyte.surface.antigen.Ly.9	-1.05324e-08	-4.32717e-09
Tartrate.resistant.acid.phosphatase.type.5	4.63939e-08	-9.04531e-08
TATA.box.binding.protein	-8.40438e-09	8.10592e-09
Tenascin	-1.05041e-07	4.87039e-08
Teratocarcinoma.derived.growth.factor.1	-5.82401e-08	-1.45729e-08
Testican.1	1.28132e-10	6.74189e-08
Testican.2	-1.07556e-08	9.90345e-09
TGF.beta.receptor.type.2	-4.29454e-08	-1.17374e-07
Thioredoxin.domain.containing.protein.12	-1.92361e-08	2.04026e-08
Thrombin	6.94729e-07	2.66565e-07
Thrombopoietin	-6.43212e-09	3.39827e-09
Thrombopoietin.Receptor	-1.57887e-09	1.13555e-08
Thrombospondin.2	-2.40602e-08	-1.26744e-08
Thrombospondin.4	-1.85548e-08	2.97007e-07
Thymic.stromal.lymphopoietin	6.98199e-09	-7.6059e-09
Thymidine.kinase..cytosolic	-3.99522e-09	1.89541e-09
Thymidylate.synthase	8.62631e-08	5.33789e-08
Thyroglobulin	-3.14324e-09	1.00311e-08
Thyroid.peroxidase	2.54128e-08	-3.04467e-08
Thyroxine.binding.globulin	1.00891e-07	1.44919e-07
Tissue.Factor	-7.51184e-08	-2.57565e-08
Tissue.factor.pathway.inhibitor	3.92853e-07	-9.01069e-07
Tissue.type.plasminogen.activator	-1.84075e-08	3.65707e-09
Toll.like.receptor.2	-8.95296e-09	1.03896e-08
Toll.like.receptor.4	-9.90315e-09	3.67306e-09
Toll.like.receptor.4.Lymphocyte.antigen.96.complex	-2.27959e-10	2.65703e-09
Transcription.factor.IIIB.90.kDa.subunit	-7.52102e-08	-4.61206e-08
Transforming.growth.factor.beta.receptor.type.3	-8.48812e-08	7.78591e-08
Transforming.growth.factor.beta.1	-1.06145e-08	6.23563e-09
Transforming.growth.factor.beta.2	2.34684e-09	8.55566e-09
Transforming.growth.factor.beta.3	-3.34787e-09	6.67157e-09
Transforming.growth.factor.beta.induced.protein.ig.h3	-1.83067e-07	-2.53228e-07
Transgelin.2	2.04134e-08	2.57686e-07
Transketolase	5.97272e-08	5.85753e-08
Translationally.controlled.tumor.protein	-5.44363e-09	2.86721e-07
Transmembrane.glycoprotein.NMB	6.95983e-09	2.96502e-08
Trefoil.factor.1	-1.76849e-08	1.99651e-09
Trefoil.factor.2	-6.13587e-09	-2.76688e-09
Trefoil.factor.3	-1.65076e-07	-2.07313e-09
Triosephosphate.isomerase	-7.74244e-09	2.20507e-08
Tropomyosin.alpha.1.chain	4.11213e-09	1.46024e-08
Tropomyosin.beta.chain	1.30593e-08	-2.6012e-08
Troponin.I..cardiac.muscle	-5.15209e-08	3.69638e-08
Troponin.I..fast.skeletal.muscle	-6.29149e-08	6.39383e-08
Troponin.T..cardiac.muscle	3.35656e-08	-2.89143e-08
Trypsin.1	3.2177e-09	-5.60268e-08
Trypsin.2	1.14932e-08	-8.3433e-08
Trypsin.3	-7.62971e-10	7.96827e-09
Tryptase.beta.2	-5.09806e-08	1.03619e-08
Tryptase.gamma	-2.20369e-08	1.71343e-08
Tumor.necrosis.factor	-6.90969e-09	2.0797e-09
Tumor.necrosis.factor.ligand.superfamily.member.11	5.91904e-08	3.06045e-08
Tumor.necrosis.factor.ligand.superfamily.member.12	1.72764e-09	2.35235e-08
Tumor.necrosis.factor.ligand.superfamily.member.13B	-3.19995e-08	2.60626e-09
Tumor.necrosis.factor.ligand.superfamily.member.14	1.09767e-08	4.25053e-08
Tumor.necrosis.factor.ligand.superfamily.member.15	-9.93645e-09	-2.08418e-08
Tumor.necrosis.factor.ligand.superfamily.member.18	9.97074e-09	-4.01474e-09
Tumor.necrosis.factor.ligand.superfamily.member.4	-3.15813e-08	1.87897e-08
Tumor.necrosis.factor.ligand.superfamily.member.6..soluble.form	1.75559e-09	1.25773e-08
Tumor.necrosis.factor.ligand.superfamily.member.8	1.66949e-09	6.38257e-09
Tumor.necrosis.factor.ligand.superfamily.member.9	-2.40235e-08	1.79031e-08
Tumor.necrosis.factor.receptor.superfamily.member.10A	2.20576e-08	9.62645e-09
Tumor.necrosis.factor.receptor.superfamily.member.10B	2.27665e-09	1.93125e-08
Tumor.necrosis.factor.receptor.superfamily.member.10D	1.10786e-08	-1.67627e-08
Tumor.necrosis.factor.receptor.superfamily.member.11A	5.49914e-09	-1.40191e-08
Tumor.necrosis.factor.receptor.superfamily.member.11B	2.529e-08	-7.51582e-08
Tumor.necrosis.factor.receptor.superfamily.member.12A	1.57848e-08	6.13475e-09
Tumor.necrosis.factor.receptor.superfamily.member.13B	2.66741e-08	-1.57339e-08
Tumor.necrosis.factor.receptor.superfamily.member.13C	4.28243e-08	-2.65747e-08
Tumor.necrosis.factor.receptor.superfamily.member.14	-1.48614e-08	3.58659e-08
Tumor.necrosis.factor.receptor.superfamily.member.17	-1.0874e-07	8.06632e-08
Tumor.necrosis.factor.receptor.superfamily.member.18	-2.58955e-08	-2.34512e-09
Tumor.necrosis.factor.receptor.superfamily.member.19	-3.17164e-08	1.4581e-08
Tumor.necrosis.factor.receptor.superfamily.member.19L	-1.59323e-08	2.86716e-09
Tumor.necrosis.factor.receptor.superfamily.member.1A	-2.59817e-08	3.8111e-09
Tumor.necrosis.factor.receptor.superfamily.member.1B	-1.97045e-07	-9.60304e-08
Tumor.necrosis.factor.receptor.superfamily.member.21	-6.1724e-08	4.88234e-08
Tumor.necrosis.factor.receptor.superfamily.member.27	-2.04642e-08	6.10789e-09
Tumor.necrosis.factor.receptor.superfamily.member.3	6.3384e-08	-5.64196e-08
Tumor.necrosis.factor.receptor.superfamily.member.6	1.09609e-09	-1.11636e-08
Tumor.necrosis.factor.receptor.superfamily.member.6B	-6.30586e-09	6.66539e-09
Tumor.necrosis.factor.receptor.superfamily.member.8	1.10934e-08	-4.23306e-10
Tumor.necrosis.factor.receptor.superfamily.member.9	-1.21528e-08	8.91365e-09
Tumor.necrosis.factor.receptor.superfamily.member.EDAR	-1.61033e-08	1.07455e-07
Tumor.necrosis.factor.inducible.gene.6.protein	-1.58202e-08	2.25297e-08
Tumor.associated.calcium.signal.transducer.2	-8.62279e-09	1.28135e-08
Tyrosine.protein.kinase.ABL1	-2.40462e-08	1.70898e-08
Tyrosine.protein.kinase.BTK	2.68467e-08	1.82897e-07
Tyrosine.protein.kinase.CSK	-1.96697e-10	7.81078e-08
Tyrosine.protein.kinase.Fgr	9.73492e-09	-1.62672e-08
Tyrosine.protein.kinase.Fyn	5.62401e-08	1.70762e-07
Tyrosine.protein.kinase.JAK2	-1.63717e-06	2.58748e-08
Tyrosine.protein.kinase.Lck	-1.91208e-09	1.41101e-09
Tyrosine.protein.kinase.Lyn	3.84635e-09	3.77226e-08
Tyrosine.protein.kinase.Lyn..isoform.B	-1.15694e-08	1.92573e-08
Tyrosine.protein.kinase.receptor.Tie.1..soluble	-4.68136e-08	-1.33939e-08
Tyrosine.protein.kinase.receptor.TYRO3	-7.10232e-09	5.78236e-09
Tyrosine.protein.kinase.Tec	-3.56663e-12	9.71763e-09
Tyrosine.protein.kinase.transmembrane.receptor.ROR1	-6.24362e-09	1.40043e-08
Tyrosine.protein.kinase.Yes	-6.53871e-09	-1.29678e-08
Tyrosine.protein.kinase.ZAP.70	1.67579e-07	-9.30672e-08
Tyrosine.protein.phosphatase.non.receptor.type.1	3.44575e-08	-1.33482e-08
Tyrosine.protein.phosphatase.non.receptor.type.11	4.58826e-08	6.01502e-08
Tyrosine.protein.phosphatase.non.receptor.type.2	-1.93037e-08	1.21209e-08
Tyrosine.protein.phosphatase.non.receptor.type.6	-4.77859e-08	5.2261e-08
Tyrosine.protein.phosphatase.non.receptor.type.substrate.1	-7.6008e-08	2.74019e-08
Ubiquitin	4.76451e-08	4.9435e-07
Ubiquitin.carboxyl.terminal.hydrolase.25	6.31657e-09	-5.0919e-09
Ubiquitin.carboxyl.terminal.hydrolase.isozyme.L1	-1.66727e-08	2.50472e-08
Ubiquitin.conjugating.enzyme.E2.G2	1.64775e-08	-1.17843e-07
Ubiquitin.conjugating.enzyme.E2.L3	-1.49713e-08	8.56428e-09
Ubiquitin.conjugating.enzyme.E2.N	1.53945e-08	9.87164e-08
Ubiquitin.fold.modifier.1	1.01104e-07	2.70837e-07
Ubiquitin.fold.modifier.conjugating.enzyme.1	1.03626e-09	2.11802e-07
Ubiquitin.like.protein.ISG15	-1.7344e-08	1.79044e-08
Ubiquitin.1..truncated.mutation.for.UbB	6.45497e-11	4.75047e-08
UMP.CMP.kinase	1.67062e-07	-1.48048e-07
Urokinase.plasminogen.activator.surface.receptor	-4.89255e-09	1.24783e-08
Urokinase.type.plasminogen.activator	-2.30653e-08	8.90058e-09
Vascular.endothelial.growth.factor.A	-5.36486e-09	-1.02751e-08
Vascular.endothelial.growth.factor.A..isoform.121	-1.79614e-08	-1.68686e-08
Vascular.endothelial.growth.factor.C	3.83659e-09	1.7625e-08
Vascular.endothelial.growth.factor.D	8.79898e-09	2.55248e-08
Vascular.endothelial.growth.factor.receptor.2	7.41789e-08	-4.69437e-08
Vascular.endothelial.growth.factor.receptor.3	-8.85224e-08	3.3451e-08
Vasoactive.Intestinal.Peptide	-5.31639e-09	6.46032e-09
Vesicular.integral.membrane.protein.VIP36	6.88844e-07	-4.70502e-07
Vitamin.K.dependent.protein.C	2.53426e-08	-1.54005e-08
Vitronectin	-2.18037e-07	3.28618e-07
von.Willebrand.factor	-3.96767e-07	4.05627e-07
VPS10.domain.containing.receptor.SorCS2	-1.65554e-07	-2.7737e-08
WAP..kazal..immunoglobulin..kunitz.and.NTR.domain.containing.protein.1	7.47045e-09	8.65946e-09
WAP..Kazal..immunoglobulin..Kunitz.and.NTR.domain.containing.protein.2	-7.52758e-08	5.73941e-08
Wnt.inhibitory.factor.1	-2.13993e-08	1.50037e-08
WNT1.inducible.signaling.pathway.protein.1	2.25999e-07	-1.60613e-07
WNT1.inducible.signaling.pathway.protein.3	2.63477e-09	5.59057e-11
X.linked.interleukin.1.receptor.accessory.protein.like.2	-8.73124e-10	6.03951e-09
X.ray.repair.cross.complementing.protein.6	1.56695e-09	-2.22649e-08
Xaa.Pro.aminopeptidase.1	4.63475e-08	-4.90706e-08
