# Supplementary material for: Multi-omics subgroups associated with glycaemic deterioration in type 2 diabetes: an IMI-RHAPSODY Study
Source: Front Endocrinol (Lausanne). 2024 Mar 6;15:1350796. doi: 10.3389/fendo.2024.1350796 (PMC10951062; doi:10.3389/fendo.2024.1350796)
Supplement: Supplementary file 3 [file Table_2.xlsx]

## Sheet: Sheet1
Supplemental Table 2. Multi-omics subgroups comparision with pre-defined Clinical clusters (Ahlqvist et al., 2018; Slieker and Donnelly et al., 2021)
				DCS									GoDARTS
					S1	S2							S1	S2
				SIDD	17	23						SIDD	40	64
				SIRD	91	71						SIRD	51	46
				MOD	67	33						MOD	61	60
				MD	62	82						MD	46	67
				MDH	27	100						MDH	23	85
				n= number of overlapping individuals								n=number of overlapping individuals
				DCS									GoDARTS
					S1	S2							S1	S2
				SIDD	0.99	0.99						SIDD	0.83	0.32
				SIRD	1.1e-06	0.68						SIRD	0.085	0.99
				MOD	0.00106	0.99						MOD	0.0074	0.99
				MD	0.99	0.99						MD	0.99	0.99
				MDH	0.99	7.14e-09						MDH	0.99	0.0027
				Hypergeometric P-value								Hypergeometric P-value
P-value is corrected by Bonferroni multi-correction.
SIRD=severe insulin-resistant diabetes
SIDD=severe insulin-deficient diabetes
MOD=obesity-related diabetes
MD=mild diabetes
MDH=mild diabetes with high HDL-cholesterol
